# Supplementary material for: Discovery of Novel Diagnostic Biomarkers for Common Pathogenic Nocardia Through Pan-Genome and Comparative Genome Analysis, with Preliminary Validation
Source: Pathogens. 2025 Jan 6;14(1):35. doi: 10.3390/pathogens14010035 (PMC11768141; doi:10.3390/pathogens14010035)
Supplement: Supplementary file 1 [file pathogens-14-00035-s001.zip]

Archive with 2 entries (2 files):
- pathogens-3301513-supplementary figures.pdf
- pathogens-3301513-supplementary tables.xlsx
