# Supplementary material for: Discovery of Novel Diagnostic Biomarkers for Common Pathogenic Nocardia Through Pan-Genome and Comparative Genome Analysis, with Preliminary Validation
Source: Pathogens. 2025 Jan 6;14(1):35. doi: 10.3390/pathogens14010035 (PMC11768141; doi:10.3390/pathogens14010035)
Supplement: Supplementary file 1 [file pathogens-14-00035-s001.zip › pathogens-3301513-supplementary tables.xlsx]

## Sheet: Table S1
Table S1. Infomation of strains with complete genome sequences used in this study.
Assembly Name	Organism Name	Organism Infraspecific Names Strain	Annotation Name	Assembly Submitter	Size(Mbp)	GC%	Assembly Level	Assembly Submission Year
ASM1180114v1	Nocardia arthritidis	AUSMDU00012717	NCBI Prokaryotic Genome Annotation Pipeline (PGAP)	University of Melbourne	10.014	66.5	Complete Genome	2020
ASM1993062v1	Nocardia asteroides	FDAARGOS_1485	NCBI Prokaryotic Genome Annotation Pipeline (PGAP)	US Food and Drug Administration	7.416	68	Complete Genome	2021
ASM2118358v1	Nocardia asteroides	FDAARGOS_1622	NCBI Prokaryotic Genome Annotation Pipeline (PGAP)	US Food and Drug Administration	6.983	69.5	Complete Genome	2021
ASM2118360v1	Nocardia asteroides	FDAARGOS_1621	NCBI Prokaryotic Genome Annotation Pipeline (PGAP)	US Food and Drug Administration	7.169	69.5	Complete Genome	2021
ASM2118362v1	Nocardia asteroides	FDAARGOS_1620	NCBI Prokaryotic Genome Annotation Pipeline (PGAP)	US Food and Drug Administration	6.987	71.5	Complete Genome	2021
49867_H01	Nocardia asteroides	NCTC11293	NCBI Prokaryotic Genome Annotation Pipeline (PGAP)	SC	6.983	69.5	Complete Genome	2018
ASM25067v3	Nocardia brasiliensis ATCC 700358	HUJEG-1	NCBI Prokaryotic Genome Annotation Pipeline (PGAP)	Servicio de Dermatolog??a, Hospital Universitario, U.A.N.L., Monterrey, N.L., M??xico	9.436	68	Complete Genome	2012
ASM220912v2	Nocardia brasiliensis	FDAARGOS_352	NCBI Prokaryotic Genome Annotation Pipeline (PGAP)	University of Maryland School of Medicine Institute for Genome Sciences (IGS) - sequencing center	8.936	68	Complete Genome	2018
ASM1180112v1	Nocardia brasiliensis	AUSMDU00024985	NCBI Prokaryotic Genome Annotation Pipeline (PGAP)	University of Melbourne	7.949	68	Complete Genome	2020
ASM28403v1	Nocardia cyriacigeorgica GUH-2	GUH-2	NCBI Prokaryotic Genome Annotation Pipeline (PGAP)	CEA/DSV/IG/Genoscope	6.195	68	Complete Genome	2012
ASM294963v1	Nocardia cyriacigeorgica	MDA3349	NCBI Prokaryotic Genome Annotation Pipeline (PGAP)	Rice University	6.275	68	Complete Genome	2018
54424_D01	Nocardia cyriacigeorgica	3012STDY6756504	NCBI Prokaryotic Genome Annotation Pipeline (PGAP)	SC	6.477	68	Complete Genome	2019
ASM980v1	Nocardia farcinica IFM 10152	IFM 10152	NCBI Prokaryotic Genome Annotation Pipeline (PGAP)	Department of Bioactive Molecules, National Institute of Infectious Diseases	6.292	70.5	Complete Genome	2004
NCTC11134	Nocardia farcinica	NCTC11134	NCBI Prokaryotic Genome Annotation Pipeline (PGAP)	SC	6.46	70.5	Complete Genome	2015
ASM336741v1	Nocardia farcinica	W6977	NCBI Prokaryotic Genome Annotation Pipeline (PGAP)	Bacterial Special Pathogens Branch (CDC)	6.43	70.5	Complete Genome	2018
ASM2088319v1	Nocardia farcinica	SZ 1509	NCBI Prokaryotic Genome Annotation Pipeline (PGAP)	National Institute for Communicable Disease Control and Prevention, Chinese Center for Disease Contr	6.614	70.5	Complete Genome	2021
ASM1374487v1	Nocardia huaxiensis	WCH-YHL-001	NCBI Prokaryotic Genome Annotation Pipeline (PGAP)	West China Hospital, Sichuan University	8.34	67.5	Complete Genome	2020
ASM2104470v1	Nocardia huaxiensis	BCHNH01	NCBI Prokaryotic Genome Annotation Pipeline (PGAP)	Beijing Institute of Microbiology and Epidemiology, Beijing	8.314	67.5	Complete Genome	2021
ASM1922276v1	Nocardia iowensis	NRRL 5646	NCBI Prokaryotic Genome Annotation Pipeline (PGAP)	University of Technology, Jamaica	8.948	66.5	Complete Genome	2021
ASM188671v1	Nocardia mangyaensis	Y48	NCBI Prokaryotic Genome Annotation Pipeline (PGAP)	Northwest Institute of Eco-Environment and Resources,CAS	7.31	68	Complete Genome	2016
ASM52323v1	Nocardia nova SH22a	SH22a	NCBI Prokaryotic Genome Annotation Pipeline (PGAP)	Georg-August-University Goettingen, Genomic and Applied Microbiology, Goettingen Genomics Laboratory	8.349	67.5	Complete Genome	2014
ASM736229v1	Nocardia otitidiscaviarum	NEB252	NCBI Prokaryotic Genome Annotation Pipeline (PGAP)	NEB	7.688	69	Complete Genome	2019
ASM186585v1	Nocardia seriolae	EM150506	NCBI Prokaryotic Genome Annotation Pipeline (PGAP)	National Institute of Fisheries Science	8.305	68	Complete Genome	2016
ASM1411730v1	Nocardia seriolae	MH196537	NCBI Prokaryotic Genome Annotation Pipeline (PGAP)	Pukyong national university	8.263	68	Chromosome	2020
ASM1520982v1	Nocardia seriolae	NK201610020	NCBI Prokaryotic Genome Annotation Pipeline (PGAP)	Pearl River Fisheries Research Institute	8.311	68	Chromosome	2020
ASM1822368v1	Nocardia seriolae	TL20	NCBI Prokaryotic Genome Annotation Pipeline (PGAP)	Northwest A&F University,Shanxi, P.R. China	8.299	68	Complete Genome	2021
ASM235603v1	Nocardia seriolae	UTF1	NCBI Prokaryotic Genome Annotation Pipeline (PGAP)	Research Center for Bioinformatics and Biosciences, National Research Institute of Fisheries Science, Japan Fisheries Research and Education Agency	8.122	68	Complete Genome	2016
ASM1836297v1	Nocardia tengchongensis	CFH S0057	NCBI Prokaryotic Genome Annotation Pipeline (PGAP)	West China Hospital, Sichuan University	8.006	68	Complete Genome	2021
ASM256862v1	Nocardia terpenica	NC_YFY_NT001	NCBI Prokaryotic Genome Annotation Pipeline (PGAP)	The first affiliated hospital of NanChang university	8.919	68	Complete Genome	2017
ASM1180116v1	Nocardia terpenica	AUSMDU00012715	NCBI Prokaryotic Genome Annotation Pipeline (PGAP)	University of Melbourne	9.307	68	Complete Genome	2020
ASM1446695v1	Nocardia wallacei	FMUON74	NCBI Prokaryotic Genome Annotation Pipeline (PGAP)	Hospital: National Hospital Organization Okayama Medical Center, Okayama	7.893	69	Complete Genome	2020
ASM2118356v1	Nocardia yamanashiensis	FDAARGOS_1623	NCBI Prokaryotic Genome Annotation Pipeline (PGAP)	US Food and Drug Administration	8.469	68	Complete Genome	2021
ASM362689v1	Nocardia yunnanensis	CFH S0054	NCBI Prokaryotic Genome Annotation Pipeline (PGAP)	Henan Normal University	7.931	68	Chromosome	2018
ASM364056v1	Mycobacterium avium	HJW	NCBI Prokaryotic Genome Annotation Pipeline (PGAP)	Jilin Agricultural University	4.962	69	Complete Genome	2018
ASM974144v1	Mycobacterium avium subsp. avium	DSM 44156	NCBI Prokaryotic Genome Annotation Pipeline (PGAP)	Leibniz Institute DSMZ	4.957	69	Complete Genome	2019
ASM2073528v1	Mycobacterium avium subsp. avium	FDAARGOS_1607	NCBI Prokaryotic Genome Annotation Pipeline (PGAP)	US Food and Drug Administration	4.957	69	Complete Genome	2021
ASM2073540v1	Mycobacterium avium subsp. avium	FDAARGOS_1606	NCBI Prokaryotic Genome Annotation Pipeline (PGAP)	US Food and Drug Administration	4.961	69	Complete Genome	2021
ASM2118380v1	Mycobacterium avium subsp. avium	FDAARGOS_1609	NCBI Prokaryotic Genome Annotation Pipeline (PGAP)	US Food and Drug Administration	4.956	69	Complete Genome	2021
ASM2118384v1	Mycobacterium avium subsp. avium	FDAARGOS_1608	NCBI Prokaryotic Genome Annotation Pipeline (PGAP)	US Food and Drug Administration	4.92	69	Chromosome	2021
ASM208562v1	Mycobacterium kansasii	1MK	NCBI Prokaryotic Genome Annotation Pipeline (PGAP)	Forschungszentrum Borstel, Germany	6.421	66	Chromosome	2017
ASM208564v1	Mycobacterium kansasii	4MK	NCBI Prokaryotic Genome Annotation Pipeline (PGAP)	Forschungszentrum Borstel, Germany	6.441	66	Chromosome	2017
ASM208577v1	Mycobacterium kansasii	6MK	NCBI Prokaryotic Genome Annotation Pipeline (PGAP)	Forschungszentrum Borstel, Germany	6.462	66	Chromosome	2017
ASM208579v1	Mycobacterium kansasii	10MK	NCBI Prokaryotic Genome Annotation Pipeline (PGAP)	Forschungszentrum Borstel, Germany	6.421	66	Chromosome	2017
ASM208581v1	Mycobacterium kansasii	11MK	NCBI Prokaryotic Genome Annotation Pipeline (PGAP)	Forschungszentrum Borstel, Germany	6.434	66	Chromosome	2017
ASM208583v1	Mycobacterium kansasii	9MK	NCBI Prokaryotic Genome Annotation Pipeline (PGAP)	Forschungszentrum Borstel, Germany	6.464	66	Chromosome	2017
ASM339139v1	Mycobacterium marinum	CCUG20998	NCBI Prokaryotic Genome Annotation Pipeline (PGAP)	Uppsala University	6.453	65.5	Complete Genome	2018
ASM339141v1	Mycobacterium marinum	1218R	NCBI Prokaryotic Genome Annotation Pipeline (PGAP)	Uppsala University	6.467	65.5	Complete Genome	2018
ASM1674529v1	Mycobacterium marinum	MMA1	NCBI Prokaryotic Genome Annotation Pipeline (PGAP)	NIH	6.322	65.5	Complete Genome	2021
ASM228567v1	Mycobacterium intracellulare	FLAC0181	NCBI Prokaryotic Genome Annotation Pipeline (PGAP)	University of Michigan Medical School	5.639	67.5	Complete Genome	2017
ASM228569v1	Mycobacterium intracellulare	FLAC0133	NCBI Prokaryotic Genome Annotation Pipeline (PGAP)	University of Michigan Medical School	5.432	68	Complete Genome	2017
ASM1675593v1	Mycobacterium intracellulare	M.i.27	NCBI Prokaryotic Genome Annotation Pipeline (PGAP)	Niigata University School of Medicine	5.947	67.5	Complete Genome	2020
ASM1675599v1	Mycobacterium intracellulare	M016	NCBI Prokaryotic Genome Annotation Pipeline (PGAP)	Niigata University School of Medicine	5.476	68	Complete Genome	2020
ASM1675607v1	Mycobacterium intracellulare	M018	NCBI Prokaryotic Genome Annotation Pipeline (PGAP)	Niigata University School of Medicine	5.573	67.5	Complete Genome	2020
ASM1675609v1	Mycobacterium intracellulare	M002	NCBI Prokaryotic Genome Annotation Pipeline (PGAP)	Niigata University School of Medicine	5.49	68	Complete Genome	2020
ASM1675611v1	Mycobacterium intracellulare	M008	NCBI Prokaryotic Genome Annotation Pipeline (PGAP)	Niigata University School of Medicine	5.85	67.5	Complete Genome	2020
ASM1675613v1	Mycobacterium intracellulare	M006	NCBI Prokaryotic Genome Annotation Pipeline (PGAP)	Niigata University School of Medicine	5.658	67.5	Complete Genome	2020
ASM993623v1	Mycobacterium xenopi	JCM 15661T	NCBI Prokaryotic Genome Annotation Pipeline (PGAP)	Mycobacteriology, National Institute of Infectious Diseases	4.918	65.5	Complete Genome	2019
ASM402801v1	Mycobacteroides abscessus	GZ002	NCBI Prokaryotic Genome Annotation Pipeline (PGAP)	Guangzhou Institutes of Biomedicine and Health , Chinese Academy of Sciences (CAS)	5.082	64	Complete Genome	2019
ASM97180v1	Mycobacteroides chelonae	ATCC 35752	NCBI Prokaryotic Genome Annotation Pipeline (PGAP)	National Jewish Health	4.898	63.5	Chromosome	2015
ASM130754v1	Mycolicibacterium fortuitum	CT6	NCBI Prokaryotic Genome Annotation Pipeline (PGAP)	California Institute of Technology	6.255	66	Complete Genome	2015
ASM1334914v1	Mycolicibacterium smegmatis	FDAARGOS_679	NCBI Prokaryotic Genome Annotation Pipeline (PGAP)	US Food and Drug Administration	6.995	67	Chromosome	2020
ASM76766v1	Mycolicibacterium smegmatis	INHR1	NCBI Prokaryotic Genome Annotation Pipeline (PGAP)	Indian Institute of Science	6.988	67	Complete Genome	2014
ASM76770v1	Mycolicibacterium smegmatis	INHR2	NCBI Prokaryotic Genome Annotation Pipeline (PGAP)	Indian Institute of Science	6.988	67	Complete Genome	2014
NCTC8159	Mycolicibacterium smegmatis	NCTC8159	NCBI Prokaryotic Genome Annotation Pipeline (PGAP)	SC	6.983	67	Complete Genome	2015
ASM1614v1	Mycobacterium tuberculosis H37Ra	H37Ra; ATCC 25177	NCBI Prokaryotic Genome Annotation Pipeline (PGAP)	Chinese National Human Genome Center at Shanghai	4.42	65.5	Complete Genome	2007
ASM154485v1	Mycobacterium tuberculosis variant africanum	25	Annotation submitted by Beijing Institute of Genomics,Chinese Academy of Sciences	Beijing Institute of Genomics,Chinese Academy of Sciences	4.386	65.5	Complete Genome	2016
ASM25335v1	Mycobacterium tuberculosis variant africanum GM041182	GM041182	NCBI Prokaryotic Genome Annotation Pipeline (PGAP)	Wellcome Trust Sanger Insititute	4.389	65.5	Complete Genome	2011
ASM159322v1	Mycobacterium tuberculosis variant africanum	UT307	NCBI Prokaryotic Genome Annotation Pipeline (PGAP)	Alianza cient铆fico - tecnol贸gica Nucleosensor-TB	4.494	65.5	Chromosome	2016
MAF01v1	Mycobacterium tuberculosis variant africanum		NCBI Prokaryotic Genome Annotation Pipeline (PGAP)	IP	4.367	65.5	Chromosome	2021
MAF65v1	Mycobacterium tuberculosis variant africanum		NCBI Prokaryotic Genome Annotation Pipeline (PGAP)	IP	4.375	65.5	Chromosome	2021
ASM154481v1	Mycobacterium tuberculosis variant microti	12	Annotation submitted by Beijing Institute of Genomics,Chinese Academy of Sciences	Beijing Institute of Genomics,Chinese Academy of Sciences	4.37	65.5	Complete Genome	2016
MmicOV254	Mycobacterium tuberculosis variant microti OV254	Mycobacterium microti OV254	NCBI Prokaryotic Genome Annotation Pipeline (PGAP)	IP	4.37	65.5	Complete Genome	2021
MmicATCC35782	Mycobacterium tuberculosis variant microti	Mycobacterium microti ATCC 35782	NCBI Prokaryotic Genome Annotation Pipeline (PGAP)	IP	4.367	65.5	Complete Genome	2021
MmicMaus3	Mycobacterium tuberculosis variant microti	Mycobacterium microti Maus III	NCBI Prokaryotic Genome Annotation Pipeline (PGAP)	IP	4.383	65.5	Complete Genome	2021
MmicMaus4	Mycobacterium tuberculosis variant microti	Mycobacterium microti Maus IV	NCBI Prokaryotic Genome Annotation Pipeline (PGAP)	IP	4.385	65.5	Complete Genome	2021
Mmic942272	Mycobacterium tuberculosis variant microti	Mycobacterium microti 94-2272	NCBI Prokaryotic Genome Annotation Pipeline (PGAP)	IP	4.385	65.5	Complete Genome	2021
ASM104325v1	Mycobacterium tuberculosis variant bovis BCG	3281	NCBI Prokaryotic Genome Annotation Pipeline (PGAP)	Huazhong Agriculture University, Life Science and technology academy	4.41	65.5	Complete Genome	2015
ASM127455v1	Mycobacterium tuberculosis variant bovis BCG	Russia 368	NCBI Prokaryotic Genome Annotation Pipeline (PGAP)	N.F.Gamaleya Institute for Epidemiology and Microbiology	4.37	65.5	Complete Genome	2015
ASM194166v1	Mycobacterium tuberculosis variant caprae	Allgaeu	NCBI Prokaryotic Genome Annotation Pipeline (PGAP)	Ludwig-Maximilians-University	4.325	65.5	Chromosome	2017
ASM19595v2	Mycobacterium tuberculosis H37Rv	H37Rv	Sanger Institute	Sanger Institute	4.412	65.5	Complete Genome	2013
ASM70666v1	Mycobacterium tuberculosis	KIT87190	NCBI Prokaryotic Genome Annotation Pipeline (PGAP)	Korean Institute of Tuberculosis	4.411	65.5	Complete Genome	2014
ASM73581v1	Mycobacterium tuberculosis	0B329XDR	NCBI Prokaryotic Genome Annotation Pipeline (PGAP)	Los Alamos National Lab	4.539	65	Chromosome	2014
ASM73583v1	Mycobacterium tuberculosis	0B259XDR	NCBI Prokaryotic Genome Annotation Pipeline (PGAP)	Los Alamos National Lab	4.539	65	Chromosome	2014
ASM73597v1	Mycobacterium tuberculosis	0B123ND	NCBI Prokaryotic Genome Annotation Pipeline (PGAP)	Los Alamos National Lab	4.539	65	Chromosome	2014
ASM73601v1	Mycobacterium tuberculosis	0B070XDR	NCBI Prokaryotic Genome Annotation Pipeline (PGAP)	Los Alamos National Lab	4.539	65	Chromosome	2014
ASM73844v1	Mycobacterium tuberculosis	ZMC13-264	NCBI Prokaryotic Genome Annotation Pipeline (PGAP)	Affliated Hospital of Zunyi Medical College	4.412	65.5	Complete Genome	2014
ASM73847v1	Mycobacterium tuberculosis	ZMC13-88	NCBI Prokaryotic Genome Annotation Pipeline (PGAP)	Affliated Hospital of Zunyi Medical College	4.412	65.5	Complete Genome	2014
ASM401190v1	Gordonia alkanivorans	YC-RL2	NCBI Prokaryotic Genome Annotation Pipeline (PGAP)	Chinese academy of agricultural sciences	4.98	67	Complete Genome	2019
ASM991451v1	Gordonia amarae	BEN372	NCBI Prokaryotic Genome Annotation Pipeline (PGAP)	La Trobe University	5.292	67	Complete Genome	2020
ASM2478v1	Gordonia bronchialis DSM 43247	DSM 43247	NCBI Prokaryotic Genome Annotation Pipeline (PGAP)	US DOE Joint Genome Institute (JGI-PGF)	5.29	67	Complete Genome	2009
ASM385509v1	Gordonia insulae	MMS17-SY073	NCBI Prokaryotic Genome Annotation Pipeline (PGAP)	Chungnam National University	5.962	67	Complete Genome	2018
ASM299328v1	Gordonia iterans	Co17	NCBI Prokaryotic Genome Annotation Pipeline (PGAP)	Kyonggi university	4.006	68.5	Complete Genome	2018
ASM1404193v1	Gordonia jinghuaiqii	zg-686	NCBI Prokaryotic Genome Annotation Pipeline (PGAP)	China CDC	5.184	67.5	Complete Genome	2020
ASM2073554v1	Gordonia otitidis	FDAARGOS_1600	NCBI Prokaryotic Genome Annotation Pipeline (PGAP)	US Food and Drug Administration	5.109	65.5	Complete Genome	2021
ASM130567v1	Gordonia phthalatica	QH-11	NCBI Prokaryotic Genome Annotation Pipeline (PGAP)	Chinese Academy of Sciences	4.429	67.5	Complete Genome	2015
ASM24771v1	Gordonia polyisoprenivorans VH2	VH2	NCBI Prokaryotic Genome Annotation Pipeline (PGAP)	Goettingen Genomics Laboratory	5.844	66.5	Complete Genome	2012
ASM991453v1	Gordonia pseudoamarae	BEN371	NCBI Prokaryotic Genome Annotation Pipeline (PGAP)	La Trobe University	5.306	66.5	Complete Genome	2020
ASM1407045v1	Gordonia rubripertincta	SD5	NCBI Prokaryotic Genome Annotation Pipeline (PGAP)	Nakdonggang National Institute of Biological Resources	5.263	67.5	Complete Genome	2020
ASM755900v1	Gordonia zhaorongruii	HY186	NCBI Prokaryotic Genome Annotation Pipeline (PGAP)	Chinese Center for Disease Control and Prevention	3.233	66.5	Complete Genome	2019
ASM9222v1	Tsukamurella paurometabola DSM 20162	DSM 20162	NCBI Prokaryotic Genome Annotation Pipeline (PGAP)	US DOE Joint Genome Institute (JGI-PGF)	4.48	68	Complete Genome	2010
ASM286978v1	Tsukamurella tyrosinosolvens	MH1	NCBI Prokaryotic Genome Annotation Pipeline (PGAP)	Faculty of Biology, University of Bucharest	4.922	71	Complete Genome	2018
ASM1691946v1	Tsukamurella tyrosinosolvens	PDNC001	NCBI Prokaryotic Genome Annotation Pipeline (PGAP)	University of Minnesota	4.62	71	Chromosome	2021
ASM2073584v1	Tsukamurella paurometabola	FDAARGOS_1558	NCBI Prokaryotic Genome Annotation Pipeline (PGAP)	US Food and Drug Administration	4.703	71	Complete Genome	2021
ASM2217948v1	Tsukamurella pulmonis	TP-B0596	NCBI Prokaryotic Genome Annotation Pipeline (PGAP)	The University of Tokyo	4.669	70.5	Complete Genome	2022
NCTC10741_2	Tsukamurella paurometabola	NCTC10741	NCBI Prokaryotic Genome Annotation Pipeline (PGAP)	SC	4.699	71	Complete Genome	2018
52700_F01	Tsukamurella tyrosinosolvens	NCTC13231	NCBI Prokaryotic Genome Annotation Pipeline (PGAP)	SC	4.861	71	Complete Genome	2018

## Sheet: Table S2A-C
Table S2. Pairwise comparison of ANIs、homologous gene numbers and homologous gene ratio among the common pathogenic Nocardia.
A. Pair-wise comparison of ANIs among the common pathogenic Nocardia.
		Nocardia			NTM	MTB	Gordonia	Tsukamurella
		nf	nc	nb
Nocardia	nf	99.23	79.77	79.42	74.16	73.78	74.09	74.61
	nc	79.75	94.62	79.2	74.02	73.54	74.02	74.32
	nb	79.23	79.04	94.08	73.8	73.42	73.8	74.17
NTM		74.09	73.99	73.79	81.84	78.03	73.31	73.23
MTB		73.61	73.49	73.35	78.2	99.76	72.84	72.53
Gordonia		74.31	74.27	74.11	73.52	72.98	78.41	74.46
Tsukamurella		74.64	74.38	74.2	73.34	72.64	74.36	89.05
B. Pair-wise comparison of homologous gene numbers among the common pathogenic Nocardia.
		Nocardia			NTM	MTB	Gordonia	Tsukamurella
		nf	nc	nb
Nocardia	nf	4569	3446	3530	2454	2130	2527	2507
	nc	3446	4102	3498	2374	2125	2439	2473
	nb	3530	3498	5133	2575	2249	2590	2490
NTM		2454	2374	2575	3181	2579	2265	2189
MTB		2130	2125	2249	2579	3329	2002	1960
Gordonia		2527	2439	2590	2265	2002	2754	2399
Tsukamurella		2507	2473	2490	2189	1960	2399	3227
C. Pair-wise comparison of homologous gene ratio among the common pathogenic Nocardia.
		Nocardia			NTM	MTB	Gordonia	Tsukamurella
		nf	nc	nb
Nocardia	nf	100	75.4213	77.2598	53.7098	46.6185	55.3075	54.8698
	nc	84.0078	100	85.2755	57.8742	51.804	59.4588	60.2877
	nb	68.7707	68.1473	100	50.1656	43.8145	50.4578	48.5096
NTM		77.1456	74.6306	80.9494	100	81.0751	71.204	68.8148
MTB		63.9832	63.833	67.5578	77.4707	100	60.1382	58.8765
Gordonia		91.7574	88.5621	94.045	82.244	72.6943	100	87.1097
Tsukamurella		77.6883	76.6346	77.1615	67.8339	60.7375	74.3415	100

## Sheet: Table S3
Table S3. Infomation of strains with assembled genome sequences used in this study.
Assembly Name	Organism Name	Organism Infraspecific Names Strain	Annotation Name	Assembly Submitter	Size(Mbp)	Assembly Level	Assembly Submission Year
ASM30845v1	Nocardia abscessus NBRC 100374	NBRC 100374	NCBI Prokaryotic Genome Annotation Pipeline (PGAP)	National Institute of Technology and Evaluation	8.41	Contig	2012
ASM1547730v1	Nocardia abscessus	N-20	NCBI Prokaryotic Genome Annotation Pipeline (PGAP)	Chinese PLA Center for Disease Control and Prevention	7.954	Contig	2020
ASM1547743v1	Nocardia abscessus	N-11	NCBI Prokaryotic Genome Annotation Pipeline (PGAP)	Chinese PLA Center for Disease Control and Prevention	6.945	Contig	2020
ASM1547777v1	Nocardia abscessus	BJ06-0146	NCBI Prokaryotic Genome Annotation Pipeline (PGAP)	Chinese PLA Center for Disease Control and Prevention	8.698	Contig	2020
ASM1547824v1	Nocardia abscessus	BJ06-0112	NCBI Prokaryotic Genome Annotation Pipeline (PGAP)	Chinese PLA Center for Disease Control and Prevention	7.22	Contig	2020
ASM2073130v1	Nocardia abscessus	FDAARGOS_1596	NCBI Prokaryotic Genome Annotation Pipeline (PGAP)	US Food and Drug Administration	8.487	Contig	2021
ASM1674181v1	Nocardia acididurans	LPG 2	NCBI Prokaryotic Genome Annotation Pipeline (PGAP)	King Mongkut's Institute of Technology Ladkrabang	8.383	Contig	2021
ASM162508v1	Nocardia acidivorans NBRC 108247	NBRC 108247	NCBI Prokaryotic Genome Annotation Pipeline (PGAP)	National Institute of Technology and Evaluation	7.572	Contig	2016
ASM161263v1	Nocardia africana NBRC 100379	NBRC 100379	NCBI Prokaryotic Genome Annotation Pipeline (PGAP)	National Institute of Technology and Evaluation	7.811	Contig	2016
ASM2073156v1	Nocardia africana	FDAARGOS_1597	NCBI Prokaryotic Genome Annotation Pipeline (PGAP)	US Food and Drug Administration	7.95	Contig	2021
59024_C01	Nocardia africana	NCTC13184	NCBI Prokaryotic Genome Annotation Pipeline (PGAP)	SC	7.751	Contig	2018
ASM161266v1	Nocardia alba NBRC 108234	NBRC 108234	NCBI Prokaryotic Genome Annotation Pipeline (PGAP)	National Institute of Technology and Evaluation	7.283	Contig	2016
ASM433912v1	Nocardia alba	DSM 44684	NCBI Prokaryotic Genome Annotation Pipeline (PGAP)	DOE Joint Genome Institute	7.289	Scaffold	2019
ASM1886015v1	Nocardia albiluteola	NEAU-G5	NCBI Prokaryotic Genome Annotation Pipeline (PGAP)	School of life science	9.588	Scaffold	2021
ASM1547760v1	Nocardia amamiensis	BJ06-0157	NCBI Prokaryotic Genome Annotation Pipeline (PGAP)	Chinese PLA Center for Disease Control and Prevention	8.185	Contig	2020
ASM161274v1	Nocardia amamiensis NBRC 102102	NBRC 102102	NCBI Prokaryotic Genome Annotation Pipeline (PGAP)	National Institute of Technology and Evaluation	8.243	Contig	2016
ASM161268v1	Nocardia altamirensis NBRC 108246	NBRC 108246	NCBI Prokaryotic Genome Annotation Pipeline (PGAP)	National Institute of Technology and Evaluation	9.83	Contig	2016
IMG-taxon_2599185153_annotated_assembly	Nocardia amikacinitolerans	DSM 45537	NCBI Prokaryotic Genome Annotation Pipeline (PGAP)	DOE - JOINT GENOME INSTITUTE	7.379	Scaffold	2017
ASM161261v1	Nocardia amikacinitolerans NBRC 108937	NBRC 108937	NCBI Prokaryotic Genome Annotation Pipeline (PGAP)	National Institute of Technology and Evaluation	7.646	Contig	2016
ASM161272v1	Nocardia anaemiae NBRC 100462	NBRC 100462	NCBI Prokaryotic Genome Annotation Pipeline (PGAP)	National Institute of Technology and Evaluation	8.616	Contig	2016
ASM30837v1	Nocardia aobensis NBRC 100429	NBRC 100429	NCBI Prokaryotic Genome Annotation Pipeline (PGAP)	National Institute of Technology and Evaluation	7.548	Contig	2012
ASM30843v1	Nocardia araoensis NBRC 100135	NBRC 100135	NCBI Prokaryotic Genome Annotation Pipeline (PGAP)	National Institute of Technology and Evaluation	7.723	Contig	2012
ASM131027v1	Nocardia arizonensis	W9405	NCBI Prokaryotic Genome Annotation Pipeline (PGAP)	DSMZ	7.198	Contig	2015
ASM161840v1	Nocardia arizonensis	NBRC 108935	NCBI Prokaryotic Genome Annotation Pipeline (PGAP)	National Institute of Technology and Evaluation Biological Resource Center	7.201	Contig	2016
ASM161276v1	Nocardia arthritidis NBRC 100137	NBRC 100137	NCBI Prokaryotic Genome Annotation Pipeline (PGAP)	National Institute of Technology and Evaluation	7.124	Contig	2016
ASM30841v1	Nocardia asiatica NBRC 100129	NBRC 100129	NCBI Prokaryotic Genome Annotation Pipeline (PGAP)	National Institute of Technology and Evaluation	8.461	Contig	2012
ASM30835v2	Nocardia asteroides NBRC 15531	NBRC 15531	NCBI Prokaryotic Genome Annotation Pipeline (PGAP)	National Institute of Technology and Evaluation (NITE)	6.955	Contig	2013
ASM586325v1	Nocardia asteroides NBRC 15531	ATCC 19247	NCBI Prokaryotic Genome Annotation Pipeline (PGAP)	UMR5557 Laboratoire d'Ecologie Microbienne	6.692	Contig	2019
IMG-taxon_2693429866_annotated_assembly	Nocardia asteroides	DSM 43373	NCBI Prokaryotic Genome Annotation Pipeline (PGAP)	DOE - JOINT GENOME INSTITUTE	6.955	Contig	2016
ASM960442v1	Nocardia aurantia	RB56	NCBI Prokaryotic Genome Annotation Pipeline (PGAP)	Karlsruhe Institute of Technology	8.618	Contig	2019
ASM970817v1	Nocardia aurantiaca	CT2-14	NCBI Prokaryotic Genome Annotation Pipeline (PGAP)	Chulalongkorn University	7.377	Contig	2019
ASM312368v1	Nocardia aurea	SYSU K10002	NCBI Prokaryotic Genome Annotation Pipeline (PGAP)	Sun Yat-sen University	9.368	Contig	2018
ASM1331579v1	Nocardia barduliensis	335427	NCBI Prokaryotic Genome Annotation Pipeline (PGAP)	Leibniz Institute DSMZ German Collection of Microorganisms and Cell Cultures, Braunschweig, Germany	8.495	Contig	2020
ASM1547738v1	Nocardia beijingensis	N-16	NCBI Prokaryotic Genome Annotation Pipeline (PGAP)	Chinese PLA Center for Disease Control and Prevention	7.551	Contig	2020
ASM161278v1	Nocardia beijingensis NBRC 16342	NBRC 16342	NCBI Prokaryotic Genome Annotation Pipeline (PGAP)	National Institute of Technology and Evaluation	7.478	Contig	2016
ASM1547705v1	Nocardia beijingensis	N-39	NCBI Prokaryotic Genome Annotation Pipeline (PGAP)	Chinese PLA Center for Disease Control and Prevention	7.558	Contig	2020
ASM1547828v1	Nocardia beijingensis	BJ06-0111	NCBI Prokaryotic Genome Annotation Pipeline (PGAP)	Chinese PLA Center for Disease Control and Prevention	7.533	Contig	2020
ASM671656v1	Nocardia bhagyanarayanae	DSM 103495	NCBI Prokaryotic Genome Annotation Pipeline (PGAP)	DOE Joint Genome Institute	7.556	Contig	2019
ASM1547735v1	Nocardia blacklockiae	N-17	NCBI Prokaryotic Genome Annotation Pipeline (PGAP)	Chinese PLA Center for Disease Control and Prevention	7.935	Contig	2020
ASM1567485v1	Nocardia bovistercoris	NEAU-351	NCBI Prokaryotic Genome Annotation Pipeline (PGAP)	School of life science	8.324	Scaffold	2020
ASM30847v2	Nocardia brasiliensis NBRC 14402	NBRC 14402	NCBI Prokaryotic Genome Annotation Pipeline (PGAP)	National Institute of Technology and Evaluation	8.895	Contig	2014
ASM71091v1	Nocardia brasiliensis IFM 10847	IFM 10847	NCBI Prokaryotic Genome Annotation Pipeline (PGAP)	Medical Mycology Research Center, Chiba University	9.152	Contig	2014
ASM168976v1	Nocardia brasiliensis	HUJEG-1	NCBI Prokaryotic Genome Annotation Pipeline (PGAP)	Universidad Autonoma de Nuevo Leon	9.193	Contig	2016
ASM1547698v1	Nocardia brasiliensis	N-45	NCBI Prokaryotic Genome Annotation Pipeline (PGAP)	Chinese PLA Center for Disease Control and Prevention	8.489	Contig	2020
ASM1547832v1	Nocardia brasiliensis	BJ06-0105	NCBI Prokaryotic Genome Annotation Pipeline (PGAP)	Chinese PLA Center for Disease Control and Prevention	8.61	Contig	2020
49642_B01	Nocardia brasiliensis	NCTC11294	NCBI Prokaryotic Genome Annotation Pipeline (PGAP)	SC	8.921	Contig	2018
ASM30849v1	Nocardia brevicatena NBRC 12119	NBRC 12119	NCBI Prokaryotic Genome Annotation Pipeline (PGAP)	National Institute of Technology and Evaluation	7.007	Contig	2012
ASM161282v1	Nocardia caishijiensis NBRC 108228	NBRC 108228	NCBI Prokaryotic Genome Annotation Pipeline (PGAP)	National Institute of Technology and Evaluation	6.295	Contig	2016
ASM985825v1	Nocardia caishijiensis	DSM 44831	NCBI Prokaryotic Genome Annotation Pipeline (PGAP)	DOE Joint Genome Institute	6.311	Scaffold	2020
ASM1464613v1	Nocardia camponoti	CGMCC 4.7278	NCBI Prokaryotic Genome Annotation Pipeline (PGAP)	WFCC-MIRCEN World Data Centre for Microorganisms (WDCM)	5.215	Scaffold	2020
ASM30851v1	Nocardia carnea NBRC 14403	NBRC 14403	NCBI Prokaryotic Genome Annotation Pipeline (PGAP)	National Institute of Technology and Evaluation	7.493	Contig	2012
ASM71740v1	Nocardia carnea	NRRL B-1997	NCBI Prokaryotic Genome Annotation Pipeline (PGAP)	University of Illinois	7.504	Contig	2014
ASM30853v1	Nocardia cerradoensis NBRC 101014	NBRC 101014	NCBI Prokaryotic Genome Annotation Pipeline (PGAP)	National Institute of Technology and Evaluation	7.602	Contig	2012
ASM223681v1	Nocardia cerradoensis	CNM20130759	NCBI Prokaryotic Genome Annotation Pipeline (PGAP)	Instituto de Salud Carlos III	9.192	Contig	2017
ASM1239606v1	Nocardia cerradoensis	IFM 10366	NCBI Prokaryotic Genome Annotation Pipeline (PGAP)	Bacterial Special Pathogens Branch (CDC)	7.636	Contig	2020
ASM1989071v1	Nocardia coffeae	CA2R105	NCBI Prokaryotic Genome Annotation Pipeline (PGAP)	King Mongkut's Institute of Technology Ladkrabang	10.563	Contig	2021
ASM870420v1	Nocardia colli	CICC 11023	NCBI Prokaryotic Genome Annotation Pipeline (PGAP)	Second Affiliated Hospital of Kunming Medical University	10.033	Contig	2019
ASM30881v1	Nocardia concava NBRC 100430	NBRC 100430	NCBI Prokaryotic Genome Annotation Pipeline (PGAP)	National Institute of Technology and Evaluation	8.933	Contig	2012
ASM161280v1	Nocardia coubleae NBRC 108252	NBRC 108252	NCBI Prokaryotic Genome Annotation Pipeline (PGAP)	National Institute of Technology and Evaluation	6.62	Contig	2016
ASM1239594v1	Nocardia coubleae	DSM 44960	NCBI Prokaryotic Genome Annotation Pipeline (PGAP)	Bacterial Special Pathogens Branch (CDC)	6.623	Contig	2020
ASM161340v1	Nocardia crassostreae	NBRC 100342	NCBI Prokaryotic Genome Annotation Pipeline (PGAP)	National Institute of Technology and Evaluation	8.293	Contig	2016
ASM30855v1	Nocardia cyriacigeorgica NBRC 100375	NBRC 100375	NCBI Prokaryotic Genome Annotation Pipeline (PGAP)	National Institute of Technology and Evaluation	6.311	Contig	2012
ASM293345v1	Nocardia cyriacigeorgica	MDA3732	NCBI Prokaryotic Genome Annotation Pipeline (PGAP)	Rice University	6.592	Contig	2018
ASM586322v1	Nocardia cyriacigeorgica	DSM 44484	NCBI Prokaryotic Genome Annotation Pipeline (PGAP)	UMR5557 Laboratoire d'Ecologie Microbienne	6.263	Contig	2019
ASM586324v1	Nocardia cyriacigeorgica	EML 446	NCBI Prokaryotic Genome Annotation Pipeline (PGAP)	UMR5557 Laboratoire d'Ecologie Microbienne	6.52	Contig	2019
ASM586329v1	Nocardia cyriacigeorgica	EML 1456	NCBI Prokaryotic Genome Annotation Pipeline (PGAP)	UMR5557 Laboratoire d'Ecologie Microbienne	6.83	Contig	2019
ASM1085798v1	Nocardia cyriacigeorgica	CNM20110629	NCBI Prokaryotic Genome Annotation Pipeline (PGAP)	Instituto de Salud Carlos III	6.275	Scaffold	2020
ASM1085800v1	Nocardia cyriacigeorgica	CNM20110626	NCBI Prokaryotic Genome Annotation Pipeline (PGAP)	Instituto de Salud Carlos III	6.749	Scaffold	2020
ASM1085804v1	Nocardia cyriacigeorgica	CNM20110624	NCBI Prokaryotic Genome Annotation Pipeline (PGAP)	Instituto de Salud Carlos III	6.446	Scaffold	2020
ASM1086811v1	Nocardia cyriacigeorgica	CNM20110649	NCBI Prokaryotic Genome Annotation Pipeline (PGAP)	Instituto de Salud Carlos III	6.295	Scaffold	2020
ASM1086814v1	Nocardia cyriacigeorgica	CNM20110648	NCBI Prokaryotic Genome Annotation Pipeline (PGAP)	Instituto de Salud Carlos III	6.29	Scaffold	2020
ASM1086815v1	Nocardia cyriacigeorgica	CNM20110639	NCBI Prokaryotic Genome Annotation Pipeline (PGAP)	Instituto de Salud Carlos III	6.25	Scaffold	2020
ASM1547689v1	Nocardia cyriacigeorgica	N-51	NCBI Prokaryotic Genome Annotation Pipeline (PGAP)	Chinese PLA Center for Disease Control and Prevention	6.796	Contig	2020
ASM1547690v1	Nocardia cyriacigeorgica	N-48	NCBI Prokaryotic Genome Annotation Pipeline (PGAP)	Chinese PLA Center for Disease Control and Prevention	6.075	Contig	2020
ASM1547692v1	Nocardia cyriacigeorgica	N-43	NCBI Prokaryotic Genome Annotation Pipeline (PGAP)	Chinese PLA Center for Disease Control and Prevention	6.461	Contig	2020
ASM1547714v1	Nocardia cyriacigeorgica	N-32	NCBI Prokaryotic Genome Annotation Pipeline (PGAP)	Chinese PLA Center for Disease Control and Prevention	6.63	Contig	2020
ASM1547722v1	Nocardia cyriacigeorgica	N-26	NCBI Prokaryotic Genome Annotation Pipeline (PGAP)	Chinese PLA Center for Disease Control and Prevention	6.204	Contig	2020
ASM1547734v1	Nocardia cyriacigeorgica	N-18	NCBI Prokaryotic Genome Annotation Pipeline (PGAP)	Chinese PLA Center for Disease Control and Prevention	6.782	Contig	2020
ASM1547764v1	Nocardia cyriacigeorgica	BJ06-0154	NCBI Prokaryotic Genome Annotation Pipeline (PGAP)	Chinese PLA Center for Disease Control and Prevention	6.27	Contig	2020
ASM1547770v1	Nocardia cyriacigeorgica	BJ06-0147	NCBI Prokaryotic Genome Annotation Pipeline (PGAP)	Chinese PLA Center for Disease Control and Prevention	6.695	Contig	2020
ASM1547772v1	Nocardia cyriacigeorgica	BJ06-0149	NCBI Prokaryotic Genome Annotation Pipeline (PGAP)	Chinese PLA Center for Disease Control and Prevention	6.578	Contig	2020
ASM1547786v1	Nocardia cyriacigeorgica	BJ06-0142	NCBI Prokaryotic Genome Annotation Pipeline (PGAP)	Chinese PLA Center for Disease Control and Prevention	6.325	Contig	2020
ASM1547794v1	Nocardia cyriacigeorgica	BJ06-0134	NCBI Prokaryotic Genome Annotation Pipeline (PGAP)	Chinese PLA Center for Disease Control and Prevention	6.428	Contig	2020
ASM1547797v1	Nocardia cyriacigeorgica	BJ06-0132	NCBI Prokaryotic Genome Annotation Pipeline (PGAP)	Chinese PLA Center for Disease Control and Prevention	6.386	Contig	2020
ASM1547799v1	Nocardia cyriacigeorgica	BJ06-0133	NCBI Prokaryotic Genome Annotation Pipeline (PGAP)	Chinese PLA Center for Disease Control and Prevention	6.153	Contig	2020
ASM1547805v1	Nocardia cyriacigeorgica	BJ06-0130	NCBI Prokaryotic Genome Annotation Pipeline (PGAP)	Chinese PLA Center for Disease Control and Prevention	6.427	Contig	2020
ASM1547807v1	Nocardia cyriacigeorgica	BJ06-0127	NCBI Prokaryotic Genome Annotation Pipeline (PGAP)	Chinese PLA Center for Disease Control and Prevention	6.391	Contig	2020
ASM1547815v1	Nocardia cyriacigeorgica	BJ06-0118	NCBI Prokaryotic Genome Annotation Pipeline (PGAP)	Chinese PLA Center for Disease Control and Prevention	6.326	Contig	2020
ASM1547816v1	Nocardia cyriacigeorgica	BJ06-0121	NCBI Prokaryotic Genome Annotation Pipeline (PGAP)	Chinese PLA Center for Disease Control and Prevention	6.349	Contig	2020
ASM1547825v1	Nocardia cyriacigeorgica	BJ06-0109	NCBI Prokaryotic Genome Annotation Pipeline (PGAP)	Chinese PLA Center for Disease Control and Prevention	5.915	Contig	2020
ASM1547837v1	Nocardia cyriacigeorgica	BJ06-0097	NCBI Prokaryotic Genome Annotation Pipeline (PGAP)	Chinese PLA Center for Disease Control and Prevention	6.731	Contig	2020
ASM1547843v1	Nocardia cyriacigeorgica	BJ06-0062	NCBI Prokaryotic Genome Annotation Pipeline (PGAP)	Chinese PLA Center for Disease Control and Prevention	6.327	Contig	2020
ASM1547846v1	Nocardia cyriacigeorgica	BJ06-0071	NCBI Prokaryotic Genome Annotation Pipeline (PGAP)	Chinese PLA Center for Disease Control and Prevention	6.449	Contig	2020
ASM198939v1	Nocardia donostiensis	X1655	NCBI Prokaryotic Genome Annotation Pipeline (PGAP)	CDC	5.79	Contig	2017
ASM208171v1	Nocardia donostiensis	X1654	NCBI Prokaryotic Genome Annotation Pipeline (PGAP)	CDC	5.796	Contig	2017
ASM208179v1	Nocardia donostiensis	W9944	NCBI Prokaryotic Genome Annotation Pipeline (PGAP)	CDC	5.773	Contig	2017
ASM161284v1	Nocardia elegans NBRC 108235	NBRC 108235	NCBI Prokaryotic Genome Annotation Pipeline (PGAP)	National Institute of Technology and Evaluation	7.539	Contig	2016
ASM1547746v1	Nocardia elegans	N-12	NCBI Prokaryotic Genome Annotation Pipeline (PGAP)	Chinese PLA Center for Disease Control and Prevention	7.288	Contig	2020
ASM1547822v1	Nocardia elegans	BJ06-0114	NCBI Prokaryotic Genome Annotation Pipeline (PGAP)	Chinese PLA Center for Disease Control and Prevention	6.506	Contig	2020
ASM30857v1	Nocardia exalbida NBRC 100660	NBRC 100660	NCBI Prokaryotic Genome Annotation Pipeline (PGAP)	National Institute of Technology and Evaluation	7.368	Contig	2012
ASM170413v1	Nocardia farcinica	TRH1	NCBI Prokaryotic Genome Annotation Pipeline	UFV	5.23	Contig	2016
ASM161292v1	Nocardia farcinica NBRC 15532	NBRC 15532	NCBI Prokaryotic Genome Annotation Pipeline (PGAP)	National Institute of Technology and Evaluation	6.378	Contig	2016
ASM257132v1	Nocardia farcinica	CNM20091955	NCBI Prokaryotic Genome Annotation Pipeline (PGAP)	National Centre of Microbiology	6.798	Contig	2017
ASM257134v1	Nocardia farcinica	CNM20080921	NCBI Prokaryotic Genome Annotation Pipeline (PGAP)	National Centre of Microbiology	6.816	Contig	2017
ASM1391238v1	Nocardia farcinica	JNQH325	NCBI Prokaryotic Genome Annotation Pipeline (PGAP)	The First Affiliated Hospital of Shandong First Medical University	6.093	Contig	2020
ASM1451832v1	Nocardia farcinica	JNQH326	NCBI Prokaryotic Genome Annotation Pipeline (PGAP)	The First Affiliated Hospital of Shandong First Medical University	6.096	Contig	2020
ASM1547715v1	Nocardia farcinica	N-29	NCBI Prokaryotic Genome Annotation Pipeline (PGAP)	Chinese PLA Center for Disease Control and Prevention	6.15	Contig	2020
ASM1547723v1	Nocardia farcinica	N-25	NCBI Prokaryotic Genome Annotation Pipeline (PGAP)	Chinese PLA Center for Disease Control and Prevention	5.758	Contig	2020
ASM1547728v1	Nocardia farcinica	N-23	NCBI Prokaryotic Genome Annotation Pipeline (PGAP)	Chinese PLA Center for Disease Control and Prevention	6.426	Contig	2020
ASM1547740v1	Nocardia farcinica	N-14	NCBI Prokaryotic Genome Annotation Pipeline (PGAP)	Chinese PLA Center for Disease Control and Prevention	6.183	Contig	2020
ASM1547748v1	Nocardia farcinica	N-9	NCBI Prokaryotic Genome Annotation Pipeline (PGAP)	Chinese PLA Center for Disease Control and Prevention	6.135	Contig	2020
ASM1547752v1	Nocardia farcinica	N-7	NCBI Prokaryotic Genome Annotation Pipeline (PGAP)	Chinese PLA Center for Disease Control and Prevention	6.311	Contig	2020
ASM1547753v1	Nocardia farcinica	N-4	NCBI Prokaryotic Genome Annotation Pipeline (PGAP)	Chinese PLA Center for Disease Control and Prevention	6.386	Contig	2020
ASM1547755v1	Nocardia farcinica	N-3	NCBI Prokaryotic Genome Annotation Pipeline (PGAP)	Chinese PLA Center for Disease Control and Prevention	6.532	Contig	2020
ASM1547758v1	Nocardia farcinica	N-1	NCBI Prokaryotic Genome Annotation Pipeline (PGAP)	Chinese PLA Center for Disease Control and Prevention	6.292	Contig	2020
ASM1547765v1	Nocardia farcinica	BJ06-0153	NCBI Prokaryotic Genome Annotation Pipeline (PGAP)	Chinese PLA Center for Disease Control and Prevention	6.355	Contig	2020
ASM1547768v1	Nocardia farcinica	BJ06-0151	NCBI Prokaryotic Genome Annotation Pipeline (PGAP)	Chinese PLA Center for Disease Control and Prevention	6.304	Contig	2020
ASM1547771v1	Nocardia farcinica	BJ06-0150	NCBI Prokaryotic Genome Annotation Pipeline (PGAP)	Chinese PLA Center for Disease Control and Prevention	6.236	Contig	2020
ASM1547781v1	Nocardia farcinica	BJ06-0138	NCBI Prokaryotic Genome Annotation Pipeline (PGAP)	Chinese PLA Center for Disease Control and Prevention	6.182	Contig	2020
ASM1547787v1	Nocardia farcinica	BJ06-0139	NCBI Prokaryotic Genome Annotation Pipeline (PGAP)	Chinese PLA Center for Disease Control and Prevention	6.158	Contig	2020
ASM1547790v1	Nocardia farcinica	BJ06-0137	NCBI Prokaryotic Genome Annotation Pipeline (PGAP)	Chinese PLA Center for Disease Control and Prevention	5.993	Contig	2020
ASM1547792v1	Nocardia farcinica	BJ06-0136	NCBI Prokaryotic Genome Annotation Pipeline (PGAP)	Chinese PLA Center for Disease Control and Prevention	6.396	Contig	2020
ASM1547795v1	Nocardia farcinica	BJ06-0135	NCBI Prokaryotic Genome Annotation Pipeline (PGAP)	Chinese PLA Center for Disease Control and Prevention	6.353	Contig	2020
ASM1547802v1	Nocardia farcinica	BJ06-0129	NCBI Prokaryotic Genome Annotation Pipeline (PGAP)	Chinese PLA Center for Disease Control and Prevention	6.541	Contig	2020
ASM1547803v1	Nocardia farcinica	BJ06-0128	NCBI Prokaryotic Genome Annotation Pipeline (PGAP)	Chinese PLA Center for Disease Control and Prevention	6.552	Contig	2020
ASM1547804v1	Nocardia farcinica	BJ06-0131	NCBI Prokaryotic Genome Annotation Pipeline (PGAP)	Chinese PLA Center for Disease Control and Prevention	6.534	Contig	2020
ASM1547812v1	Nocardia farcinica	BJ06-0126	NCBI Prokaryotic Genome Annotation Pipeline (PGAP)	Chinese PLA Center for Disease Control and Prevention	6.265	Contig	2020
ASM1547826v1	Nocardia farcinica	BJ06-0108	NCBI Prokaryotic Genome Annotation Pipeline (PGAP)	Chinese PLA Center for Disease Control and Prevention	5.904	Contig	2020
ASM1547833v1	Nocardia farcinica	BJ06-0101	NCBI Prokaryotic Genome Annotation Pipeline (PGAP)	Chinese PLA Center for Disease Control and Prevention	6.635	Contig	2020
ASM1547835v1	Nocardia farcinica	BJ06-0096	NCBI Prokaryotic Genome Annotation Pipeline (PGAP)	Chinese PLA Center for Disease Control and Prevention	6.179	Contig	2020
ASM1547839v1	Nocardia farcinica	BJ06-0099	NCBI Prokaryotic Genome Annotation Pipeline (PGAP)	Chinese PLA Center for Disease Control and Prevention	7.21	Contig	2020
ASM1547842v1	Nocardia farcinica	BJ06-0064	NCBI Prokaryotic Genome Annotation Pipeline (PGAP)	Chinese PLA Center for Disease Control and Prevention	6.157	Contig	2020
ASM1547847v1	Nocardia farcinica	BJ06-0065	NCBI Prokaryotic Genome Annotation Pipeline (PGAP)	Chinese PLA Center for Disease Control and Prevention	6.209	Contig	2020
ASM1547848v1	Nocardia farcinica	BJ06-0057	NCBI Prokaryotic Genome Annotation Pipeline (PGAP)	Chinese PLA Center for Disease Control and Prevention	6.35	Contig	2020
ASM1547852v1	Nocardia farcinica	BJ06-0060	NCBI Prokaryotic Genome Annotation Pipeline (PGAP)	Chinese PLA Center for Disease Control and Prevention	6.344	Contig	2020
ASM1547854v1	Nocardia farcinica	BJ06-0054	NCBI Prokaryotic Genome Annotation Pipeline (PGAP)	Chinese PLA Center for Disease Control and Prevention	6.256	Contig	2020
ASM1547855v1	Nocardia farcinica	BJ06-0055	NCBI Prokaryotic Genome Annotation Pipeline (PGAP)	Chinese PLA Center for Disease Control and Prevention	6.034	Contig	2020
IMG-taxon_2681813555_annotated_assembly	Nocardia farcinica	DSM 43257	NCBI Prokaryotic Genome Annotation Pipeline (PGAP)	DOE - JOINT GENOME INSTITUTE	6.407	Contig	2017
53694_A01	Nocardia farcinica	NCTC630	NCBI Prokaryotic Genome Annotation Pipeline (PGAP)	SC	6.513	Contig	2018
54332_B01	Nocardia farcinica	3012STDY6733949	NCBI Prokaryotic Genome Annotation Pipeline (PGAP)	SC	6.141	Contig	2019
ASM161338v1	Nocardia flavorosea NBRC 108225	NBRC 108225	NCBI Prokaryotic Genome Annotation Pipeline (PGAP)	National Institute of Technology and Evaluation	7.44	Contig	2016
ASM1239603v1	Nocardia flavorosea	JCM 3332	NCBI Prokaryotic Genome Annotation Pipeline (PGAP)	Bacterial Special Pathogens Branch (CDC)	7.457	Contig	2020
ASM1547780v1	Nocardia flavorosea	BJ06-0141	NCBI Prokaryotic Genome Annotation Pipeline (PGAP)	Chinese PLA Center for Disease Control and Prevention	6.391	Contig	2020
ASM284636v1	Nocardia fluminea	DSM 44489	NCBI Prokaryotic Genome Annotation Pipeline (PGAP)	DOE Joint Genome Institute	8.058	Contig	2017
ASM161842v1	Nocardia fusca NBRC 14340	NBRC 14340	NCBI Prokaryotic Genome Annotation Pipeline (PGAP)	National Institute of Technology and Evaluation	8.037	Contig	2016
ASM161298v1	Nocardia gamkensis NBRC 108242	NBRC 108242	NCBI Prokaryotic Genome Annotation Pipeline (PGAP)	National Institute of Technology and Evaluation	7.71	Contig	2016
ASM1239605v1	Nocardia gamkensis	DSM 44956	NCBI Prokaryotic Genome Annotation Pipeline (PGAP)	Bacterial Special Pathogens Branch (CDC)	7.728	Contig	2020
ASM1318166v1	Nocardia gamkensis	NRRL B-24450	NCBI Prokaryotic Genome Annotation Pipeline (PGAP)	Chunlab, Inc	7.752	Contig	2020
ASM1383948v1	Nocardia gipuzkoensis	234509	NCBI Prokaryotic Genome Annotation Pipeline (PGAP)	Leibniz Institute DSMZ German Collection of Microorganisms and Cell Cultures, Braunschweig, Germany	8.073	Contig	2020
ASM2118364v1	Nocardia gipuzkoensis	FDAARGOS_1619	NCBI Prokaryotic Genome Annotation Pipeline (PGAP)	US Food and Drug Administration	8.119	Contig	2021
ASM1284312v1	Nocardia globerula	W9364	NCBI Prokaryotic Genome Annotation Pipeline (PGAP)	Bacterial Special Pathogens Branch (CDC)	6.481	Contig	2020
ASM812510v1	Nocardia globerula	DSM 44596	Annotation submitted by DOE Joint Genome Institute	DOE Joint Genome Institute	6.476	Scaffold	2019
ASM1787564v1	Nocardia goodfellowii	DSM 45516	Annotation submitted by DOE Joint Genome Institute	DOE Joint Genome Institute	7.982	Contig	2021
ASM161344v1	Nocardia grenadensis NBRC 108939	NBRC 108939	NCBI Prokaryotic Genome Annotation Pipeline (PGAP)	National Institute of Technology and Evaluation	6.52	Contig	2016
ASM161288v1	Nocardia harenae NBRC 108248	NBRC 108248	NCBI Prokaryotic Genome Annotation Pipeline (PGAP)	National Institute of Technology and Evaluation	6.144	Contig	2016
ASM30859v1	Nocardia higoensis NBRC 100133	NBRC 100133	NCBI Prokaryotic Genome Annotation Pipeline (PGAP)	National Institute of Technology and Evaluation	6.981	Contig	2012
ASM1547783v1	Nocardia higoensis	BJ06-0143	NCBI Prokaryotic Genome Annotation Pipeline (PGAP)	Chinese PLA Center for Disease Control and Prevention	6.289	Contig	2020
ASM161290v1	Nocardia ignorata NBRC 108230	NBRC 108230	NCBI Prokaryotic Genome Annotation Pipeline (PGAP)	National Institute of Technology and Evaluation	7.013	Contig	2016
ASM436249v1	Nocardia ignorata	DSM 44496	NCBI Prokaryotic Genome Annotation Pipeline (PGAP)	DOE Joint Genome Institute	7.023	Scaffold	2019
ASM161294v1	Nocardia inohanensis NBRC 100128	NBRC 100128	NCBI Prokaryotic Genome Annotation Pipeline (PGAP)	National Institute of Technology and Evaluation	8.118	Contig	2016
ASM161314v1	Nocardia jejuensis NBRC 103114	NBRC 103114	NCBI Prokaryotic Genome Annotation Pipeline (PGAP)	National Institute of Technology and Evaluation	8.654	Contig	2016
ASM30861v1	Nocardia jiangxiensis NBRC 101359	NBRC 101359	NCBI Prokaryotic Genome Annotation Pipeline (PGAP)	National Institute of Technology and Evaluation	10.446	Contig	2012
ASM161302v1	Nocardia jinanensis NBRC 108249	NBRC 108249		National Institute of Technology and Evaluation	7.979	Contig	2016
ASM148267v1	Nocardia jinanensis NBRC 108249	NBRC 108249	NCBI Prokaryotic Genome Annotation Pipeline (PGAP)	Nanyang Technological University	5.039	Scaffold	2015
ASM1464573v1	Nocardia jinanensis	CGMCC 4.3508	NCBI Prokaryotic Genome Annotation Pipeline (PGAP)	WFCC-MIRCEN World Data Centre for Microorganisms (WDCM)	8	Scaffold	2020
ASM161296v1	Nocardia kruczakiae NBRC 101016	NBRC 101016	NCBI Prokaryotic Genome Annotation Pipeline (PGAP)	National Institute of Technology and Evaluation	7.324	Contig	2016
ASM161304v1	Nocardia lijiangensis NBRC 108240	NBRC 108240	NCBI Prokaryotic Genome Annotation Pipeline (PGAP)	National Institute of Technology and Evaluation	8.16	Contig	2016
ASM960440v1	Nocardia macrotermitis	RB20	NCBI Prokaryotic Genome Annotation Pipeline (PGAP)	Karlsruhe Institute of Technology	8.54	Scaffold	2019
ASM161316v1	Nocardia mexicana NBRC 108244	NBRC 108244	NCBI Prokaryotic Genome Annotation Pipeline (PGAP)	National Institute of Technology and Evaluation	8.956	Contig	2016
ASM335052v1	Nocardia mexicana	DSM 44952	NCBI Prokaryotic Genome Annotation Pipeline (PGAP)	DOE Joint Genome Institute	8.981	Scaffold	2018
ASM161350v1	Nocardia mikamii NBRC 108933	NBRC 108933	NCBI Prokaryotic Genome Annotation Pipeline (PGAP)	National Institute of Technology and Evaluation	7.563	Contig	2016
ASM161306v1	Nocardia miyunensis NBRC 108239	NBRC 108239	NCBI Prokaryotic Genome Annotation Pipeline (PGAP)	National Institute of Technology and Evaluation	10.52	Contig	2016
ASM799073v1	Nocardia neocaledoniensis NBRC 108232	NBRC 108232	NCBI Prokaryotic Genome Annotation Pipeline (PGAP)	National Institute of Technology and Evaluation	7.255	Contig	2019
ASM318213v1	Nocardia neocaledoniensis	DSM 44717	NCBI Prokaryotic Genome Annotation Pipeline (PGAP)	DOE Joint Genome Institute	7.323	Scaffold	2018
ASM30865v1	Nocardia niigatensis NBRC 100131	NBRC 100131	NCBI Prokaryotic Genome Annotation Pipeline (PGAP)	National Institute of Technology and Evaluation	8.224	Contig	2012
ASM799075v1	Nocardia ninae NBRC 108245	NBRC 108245	NCBI Prokaryotic Genome Annotation Pipeline (PGAP)	National Institute of Technology and Evaluation	9.699	Contig	2019
ASM161346v1	Nocardia niwae NBRC 108934 = DSM 45340	NBRC 108934	NCBI Prokaryotic Genome Annotation Pipeline (PGAP)	National Institute of Technology and Evaluation	7.305	Contig	2016
ASM161300v1	Nocardia nova NBRC 15556	NBRC 15556	NCBI Prokaryotic Genome Annotation Pipeline (PGAP)	National Institute of Technology and Evaluation	7.85	Contig	2016
ASM293346v1	Nocardia nova	MDA0897	NCBI Prokaryotic Genome Annotation Pipeline (PGAP)	Rice University	7.074	Contig	2018
ASM293349v1	Nocardia nova	BAA2227	NCBI Prokaryotic Genome Annotation Pipeline (PGAP)	Rice University	7.968	Contig	2018
ASM293351v1	Nocardia nova	ATCC 10905	NCBI Prokaryotic Genome Annotation Pipeline (PGAP)	Rice University	7.853	Contig	2018
ASM293353v1	Nocardia nova	MDA3139	NCBI Prokaryotic Genome Annotation Pipeline (PGAP)	Rice University	7.494	Contig	2018
ASM293354v1	Nocardia nova	MDA3397	NCBI Prokaryotic Genome Annotation Pipeline (PGAP)	Rice University	8.012	Contig	2018
ASM293357v1	Nocardia nova	MDA5529	NCBI Prokaryotic Genome Annotation Pipeline (PGAP)	Rice University	7.711	Contig	2018
ASM302386v1	Nocardia nova	ATCC 33727	NCBI Prokaryotic Genome Annotation Pipeline (PGAP)	Rice University	7.554	Contig	2018
ASM1547696v1	Nocardia nova	N-46	NCBI Prokaryotic Genome Annotation Pipeline (PGAP)	Chinese PLA Center for Disease Control and Prevention	7.639	Contig	2020
ASM1547761v1	Nocardia nova	BJ06-0156	NCBI Prokaryotic Genome Annotation Pipeline (PGAP)	Chinese PLA Center for Disease Control and Prevention	7.739	Contig	2020
ASM1921961v1	Nocardia nova	LGO-A14	NCBI Prokaryotic Genome Annotation Pipeline (PGAP)	University of Cambridge	7.96	Scaffold	2021
ASM30863v1	Nocardia otitidiscaviarum NBRC 14405	NBRC 14405	NCBI Prokaryotic Genome Annotation Pipeline (PGAP)	National Institute of Technology and Evaluation	7.483	Contig	2012
ASM71089v1	Nocardia otitidiscaviarum IFM 11049	IFM 11049	NCBI Prokaryotic Genome Annotation Pipeline (PGAP)	Medical Mycology Research Center, Chiba University	7.896	Contig	2014
ASM1547700v1	Nocardia otitidiscaviarum	N-42	NCBI Prokaryotic Genome Annotation Pipeline (PGAP)	Chinese PLA Center for Disease Control and Prevention	7.822	Contig	2020
ASM1547729v1	Nocardia otitidiscaviarum	N-22	NCBI Prokaryotic Genome Annotation Pipeline (PGAP)	Chinese PLA Center for Disease Control and Prevention	7.697	Contig	2020
ASM1547741v1	Nocardia otitidiscaviarum	N-15	NCBI Prokaryotic Genome Annotation Pipeline (PGAP)	Chinese PLA Center for Disease Control and Prevention	7.304	Contig	2020
ASM1547820v1	Nocardia otitidiscaviarum	BJ06-0120	NCBI Prokaryotic Genome Annotation Pipeline (PGAP)	Chinese PLA Center for Disease Control and Prevention	7.554	Contig	2020
54984_D01	Nocardia otitidiscaviarum	NCTC1934	NCBI Prokaryotic Genome Annotation Pipeline (PGAP)	SC	7.536	Contig	2018
ASM359871v1	Nocardia panacis	YIM PH 21724	NCBI Prokaryotic Genome Annotation Pipeline (PGAP)	Yunnan Institute of Microbiology	7.363	Scaffold	2018
ASM30867v1	Nocardia paucivorans NBRC 100373	NBRC 100373	NCBI Prokaryotic Genome Annotation Pipeline (PGAP)	National Institute of Technology and Evaluation	6.001	Contig	2012
ASM30875v1	Nocardia pneumoniae NBRC 100136	NBRC 100136	NCBI Prokaryotic Genome Annotation Pipeline (PGAP)	National Institute of Technology and Evaluation	7.588	Contig	2012
ASM335058v1	Nocardia pseudobrasiliensis	DSM 44290	NCBI Prokaryotic Genome Annotation Pipeline (PGAP)	DOE Joint Genome Institute	8.408	Scaffold	2018
ASM161310v1	Nocardia pseudobrasiliensis NBRC 108224	NBRC 108224	NCBI Prokaryotic Genome Annotation Pipeline (PGAP)	National Institute of Technology and Evaluation	8.403	Contig	2016
ASM130481v1	Nocardia pseudobrasiliensis	IFM 0761		Medical Mycology Research Center, Chiba University	8.855	Scaffold	2015
ASM161322v1	Nocardia pseudovaccinii NBRC 100343	NBRC 100343	NCBI Prokaryotic Genome Annotation Pipeline (PGAP)	National Institute of Technology and Evaluation	9.939	Contig	2016
ASM161318v1	Nocardia puris NBRC 108233	NBRC 108233	NCBI Prokaryotic Genome Annotation Pipeline (PGAP)	National Institute of Technology and Evaluation	7.677	Contig	2016
ASM331503v1	Nocardia puris	DSM 44599	NCBI Prokaryotic Genome Annotation Pipeline (PGAP)	DOE Joint Genome Institute	7.694	Scaffold	2018
ASM1547718v1	Nocardia puris	N-28	NCBI Prokaryotic Genome Annotation Pipeline (PGAP)	Chinese PLA Center for Disease Control and Prevention	7.91	Contig	2020
ASM1547749v1	Nocardia puris	N-10	NCBI Prokaryotic Genome Annotation Pipeline (PGAP)	Chinese PLA Center for Disease Control and Prevention	7.578	Contig	2020
ASM1547814v1	Nocardia puris	BJ06-0122	NCBI Prokaryotic Genome Annotation Pipeline (PGAP)	Chinese PLA Center for Disease Control and Prevention	6.962	Contig	2020
ASM72042v1	Nocardia rhamnosiphila NBRC 108938	NRRL B-24637	NCBI Prokaryotic Genome Annotation Pipeline (PGAP)	University of Illinois	7.664	Contig	2014
ASM72100v1	Nocardia rhamnosiphila NBRC 108938	NRRL B-24637	NCBI Prokaryotic Genome Annotation Pipeline (PGAP)	University of Illinois	7.673	Contig	2014
ASM161348v1	Nocardia rhamnosiphila NBRC 108938	NBRC 108938	NCBI Prokaryotic Genome Annotation Pipeline (PGAP)	National Institute of Technology and Evaluation	7.749	Contig	2016
ASM1464629v1	Nocardia rhizosphaerihabitans	CGMCC 4.7329	NCBI Prokaryotic Genome Annotation Pipeline (PGAP)	WFCC-MIRCEN World Data Centre for Microorganisms (WDCM)	7.68	Scaffold	2020
ASM161286v1	Nocardia salmonicida subsp. cummidelens NBRC 100378	NBRC 100378	NCBI Prokaryotic Genome Annotation Pipeline (PGAP)	National Institute of Technology and Evaluation	7.501	Contig	2016
ASM161308v1	Nocardia salmonicida NBRC 13393	NBRC 13393	NCBI Prokaryotic Genome Annotation Pipeline (PGAP)	National Institute of Technology and Evaluation	8.253	Contig	2016
ASM161328v1	Nocardia salmonicida NBRC 100376	NBRC 100376	NCBI Prokaryotic Genome Annotation Pipeline (PGAP)	National Institute of Technology and Evaluation	7.552	Contig	2016
ASM58371v2	Nocardia seriolae	N-2927	NCBI Prokaryotic Genome Annotation Pipeline (PGAP)	Kochi University	7.758	Contig	2015
ASM119293v1	Nocardia seriolae	U-1	NCBI Prokaryotic Genome Annotation Pipeline (PGAP)	Kochi University	7.766	Contig	2015
ASM188553v1	Nocardia seriolae	CK-14008	NCBI Prokaryotic Genome Annotation Pipeline (PGAP)	National Institute of Fisheries Science	8.371	Contig	2016
ASM799071v1	Nocardia seriolae NBRC 15557	NBRC 15557	NCBI Prokaryotic Genome Annotation Pipeline (PGAP)	National Institute of Technology and Evaluation	7.606	Contig	2019
ASM971216v1	Nocardia seriolae	PY_31	NCBI Prokaryotic Genome Annotation Pipeline (PGAP)	University of the sunshine Coast	7.68	Contig	2019
ASM971240v1	Nocardia seriolae	VT_62	NCBI Prokaryotic Genome Annotation Pipeline (PGAP)	University of the sunshine Coast	7.697	Contig	2019
ASM971250v1	Nocardia seriolae	NT_50	NCBI Prokaryotic Genome Annotation Pipeline (PGAP)	University of the sunshine Coast	7.96	Contig	2019
ASM971252v1	Nocardia seriolae	PY_37	NCBI Prokaryotic Genome Annotation Pipeline (PGAP)	University of the sunshine Coast	7.553	Contig	2019
ASM971255v1	Nocardia seriolae	KH_21	NCBI Prokaryotic Genome Annotation Pipeline (PGAP)	University of the sunshine Coast	7.722	Contig	2019
ASM971257v1	Nocardia seriolae	VT_45	NCBI Prokaryotic Genome Annotation Pipeline (PGAP)	University of the sunshine Coast	7.938	Contig	2019
ASM76316v1	Nocardia seriolae	ZJ0503	NCBI Prokaryotic Genome Annotation Pipeline (PGAP)	Guangdong Ocean University	7.708	Scaffold	2014
ASM301359v1	Nocardia seriolae	HSY-NS01	NCBI Prokaryotic Genome Annotation Pipeline (PGAP)	Sichuan Agricultural University	7.907	Contig	2018
ASM366707v1	Nocardia seriolae	HSY-NS02	NCBI Prokaryotic Genome Annotation Pipeline (PGAP)	Sichuan Agricultural University	7.762	Scaffold	2018
ASM971251v1	Nocardia seriolae	KH_11	NCBI Prokaryotic Genome Annotation Pipeline (PGAP)	University of the sunshine Coast	7.663	Contig	2019
ASM161312v1	Nocardia shimofusensis NBRC 100134	NBRC 100134	NCBI Prokaryotic Genome Annotation Pipeline (PGAP)	National Institute of Technology and Evaluation	6.332	Contig	2016
ASM161320v1	Nocardia sienata NBRC 100364	NBRC 100364	NCBI Prokaryotic Genome Annotation Pipeline (PGAP)	National Institute of Technology and Evaluation	6.836	Contig	2016
ASM38192v1	Nocardia sp. BMG111209	BMG111209	NCBI Prokaryotic Genome Annotation Pipeline (PGAP)	DOE Joint Genome Institute	9.143	Scaffold	2013
ASM38353v1	Nocardia sp. 348MFTsu5.1	348MFTsu5.1	NCBI Prokaryotic Genome Annotation Pipeline (PGAP)	DOE Joint Genome Institute	5.712	Scaffold	2013
ASM48238v1	Nocardia sp. CNY236	CNY236	NCBI Prokaryotic Genome Annotation Pipeline (PGAP)	DOE Joint Genome Institute	5.305	Scaffold	2013
ASM1336159v1	Nocardia sp.		NCBI Prokaryotic Genome Annotation Pipeline (PGAP)	Arizona State University	5.181	Contig	2020
ASM1336262v1	Nocardia sp.		NCBI Prokaryotic Genome Annotation Pipeline (PGAP)	Arizona State University	5.03	Contig	2020
ASM1436056v1	Nocardia sp.		NCBI Prokaryotic Genome Annotation Pipeline (PGAP)	East China University of Science and Technology	6.391	Contig	2020
ASM1735451v1	Nocardia sp.		NCBI Prokaryotic Genome Annotation Pipeline (PGAP)	Monash University	4.753	Scaffold	2021
ASM2326471v1	Nocardia sp.			The University of Auckland	6.616	Scaffold	2022
ASM52621v1	Nocardia sp. BMG51109	BMG51109	NCBI Prokaryotic Genome Annotation Pipeline (PGAP)	DOE Joint Genome Institute	8.788	Contig	2014
ASM72026v1	Nocardia sp. NRRL WC-3656	NRRL WC-3656	NCBI Prokaryotic Genome Annotation Pipeline (PGAP)	University of Illinois	7.282	Contig	2015
ASM127952v1	Nocardia sp. NRRL S-836	NRRL S-836	NCBI Prokaryotic Genome Annotation Pipeline (PGAP)	University of Illinois at Urbana-Champaign	9.869	Contig	2015
Root136	Nocardia sp. Root136	Root136	NCBI Prokaryotic Genome Annotation Pipeline (PGAP)	Max Planck Institute for Plant Breeding Research	7.283	Scaffold	2015
ASM166552v1	Nocardia sp. 852002-51244_SCH5132740	852002-51244_SCH5132740	NCBI Prokaryotic Genome Annotation Pipeline (PGAP)	JCVI	7.69	Contig	2016
ASM166569v1	Nocardia sp. 852002-51101_SCH5132738	852002-51101_SCH5132738	NCBI Prokaryotic Genome Annotation Pipeline (PGAP)	JCVI	7.664	Contig	2016
ASM166586v1	Nocardia sp. 852002-20019_SCH5090214	852002-20019_SCH5090214	NCBI Prokaryotic Genome Annotation Pipeline (PGAP)	JCVI	8.273	Contig	2016
ASM255451v1	Nocardia sp. FDAARGOS_372	FDAARGOS_372	NCBI Prokaryotic Genome Annotation Pipeline (PGAP)	University of Maryland School of Medicine Institute for Genome Sciences (IGS) - sequencing center	6.465	Contig	2017
ASM302387v1	Nocardia sp. MDA0666	MDA0666	NCBI Prokaryotic Genome Annotation Pipeline (PGAP)	Rice University	7.024	Contig	2018
ASM964981v1	Nocardia sp. SYP-A9097	SYP-A9097	NCBI Prokaryotic Genome Annotation Pipeline (PGAP)	Shenyang Pharmaceutical University	9.052	Scaffold	2019
ASM982929v1	Nocardia sp. CY15	CY15	NCBI Prokaryotic Genome Annotation Pipeline (PGAP)	Chinese Center for Disease Control and Prevention	7.394	Contig	2020
ASM982930v1	Nocardia sp. CY08	CY08	NCBI Prokaryotic Genome Annotation Pipeline (PGAP)	Chinese Center for Disease Control and Prevention	7.451	Contig	2020
ASM982932v1	Nocardia sp. CY41	CY41	NCBI Prokaryotic Genome Annotation Pipeline (PGAP)	Chinese Center for Disease Control and Prevention	7.863	Contig	2020
ASM1383955v1	Nocardia sp. GTS18	GTS18	NCBI Prokaryotic Genome Annotation Pipeline (PGAP)	Leibniz Institute DSMZ German Collection of Microorganisms and Cell Cultures, Braunschweig, Germany	5.257	Contig	2020
ASM1535570v1	Nocardia sp. XZ_19_231	XZ_19_231	NCBI Prokaryotic Genome Annotation Pipeline (PGAP)	Institute of Medicinal Biotechnology, Chinese Academy of Medical Sciences	7.433	Contig	2020
ASM1535571v1	Nocardia sp. XZ_19_369	XZ_19_369	NCBI Prokaryotic Genome Annotation Pipeline (PGAP)	Institute of Medicinal Biotechnology, Chinese Academy of Medical Sciences	9.248	Contig	2020
ASM1535575v1	Nocardia sp. XZ_19_385	XZ_19_385	NCBI Prokaryotic Genome Annotation Pipeline (PGAP)	Institute of Medicinal Biotechnology, Chinese Academy of Medical Sciences	7.997	Contig	2020
ASM1903843v1	Nocardia sp. ncl2	ncl2	NCBI Prokaryotic Genome Annotation Pipeline (PGAP)	Leibniz Institute DSMZ German Collection of Microorganisms and Cell Cultures, Braunschweig, Germany	9.98	Contig	2021
ASM1926606v1	Nocardia sp. MH4	MH4	NCBI Prokaryotic Genome Annotation Pipeline (PGAP)	Faculty of Biology, University of Bucharest	7.183	Scaffold	2021
ASM2017695v1	Nocardia sp. alder85J	alder85J	NCBI Prokaryotic Genome Annotation Pipeline (PGAP)	University of New Hampshire	9.705	Contig	2021
ASM2021606v1	Nocardia sp. NEAU-G4	NEAU-G4	NCBI Prokaryotic Genome Annotation Pipeline (PGAP)	School of life science	6.405	Scaffold	2021
ASM2036126v1	Nocardia sp. JCM 34519.1	JCM 34519.1	NCBI Prokaryotic Genome Annotation Pipeline (PGAP)	ZHONGNANSHAN MEDICAL FOUNDATION OF GUANGDONG PROVINCE	9.421	Contig	2021
ASM2036127v1	Nocardia sp. JCM 34519	JCM 34519	NCBI Prokaryotic Genome Annotation Pipeline (PGAP)	ZHONGNANSHAN MEDICAL FOUNDATION OF GUANGDONG PROVINCE	9.392	Contig	2021
ASM2073363v1	Nocardia sp. DSM 111726	DSM 111726	NCBI Prokaryotic Genome Annotation Pipeline (PGAP)	Leibniz Institute DSMZ German Collection of Microorganisms and Cell Cultures, Braunschweig, Germany	7.067	Contig	2021
ASM2073370v1	Nocardia sp. DSM 111727	DSM 111727	NCBI Prokaryotic Genome Annotation Pipeline (PGAP)	Leibniz Institute DSMZ German Collection of Microorganisms and Cell Cultures, Braunschweig, Germany	6.879	Contig	2021
ASM161324v1	Nocardia speluncae NBRC 108251	NBRC 108251	NCBI Prokaryotic Genome Annotation Pipeline (PGAP)	National Institute of Technology and Evaluation	7.396	Contig	2016
ASM369626v1	Nocardia stercoris	NEAU-LL90	NCBI Prokaryotic Genome Annotation Pipeline (PGAP)	School of life science	7.546	Scaffold	2018
PRJEB24498	Nocardia suismassiliense	S-137	NCBI Prokaryotic Genome Annotation Pipeline (PGAP)	URMITE	9.465	Scaffold	2018
ASM30869v1	Nocardia takedensis NBRC 100417	NBRC 100417	NCBI Prokaryotic Genome Annotation Pipeline (PGAP)	National Institute of Technology and Evaluation	8.034	Contig	2012
ASM30871v1	Nocardia tenerifensis NBRC 101015	NBRC 101015	NCBI Prokaryotic Genome Annotation Pipeline (PGAP)	National Institute of Technology and Evaluation	9.732	Contig	2012
ASM320206v1	Nocardia tenerifensis	DSM 44704	NCBI Prokaryotic Genome Annotation Pipeline (PGAP)	DOE Joint Genome Institute	9.84	Scaffold	2018
ASM32092v1	Nocardia terpenica NBRC 100888	NBRC 100888		National Institute of Technology and Evaluation	8.632	Contig	2012
ASM1318653v1	Nocardia terpenica	IFM 0706	NCBI Prokaryotic Genome Annotation Pipeline (PGAP)	University of Tuebingen	9.27	Contig	2020
ASM1547699v1	Nocardia terpenica	N-41	NCBI Prokaryotic Genome Annotation Pipeline (PGAP)	Chinese PLA Center for Disease Control and Prevention	7.981	Contig	2020
ASM1547704v1	Nocardia terpenica	N-38	NCBI Prokaryotic Genome Annotation Pipeline (PGAP)	Chinese PLA Center for Disease Control and Prevention	8.07	Contig	2020
ASM1547708v1	Nocardia terpenica	N-36	NCBI Prokaryotic Genome Annotation Pipeline (PGAP)	Chinese PLA Center for Disease Control and Prevention	8.162	Contig	2020
ASM1547709v1	Nocardia terpenica	N-35	NCBI Prokaryotic Genome Annotation Pipeline (PGAP)	Chinese PLA Center for Disease Control and Prevention	8.163	Contig	2020
ASM1547710v1	Nocardia terpenica	N-34	NCBI Prokaryotic Genome Annotation Pipeline (PGAP)	Chinese PLA Center for Disease Control and Prevention	7.49	Contig	2020
ASM162510v1	Nocardia terpenica	IFM 0406	NCBI Prokaryotic Genome Annotation Pipeline (PGAP)	University of Tuebingen	9.282	Scaffold	2016
ASM976040v1	Nocardia terrae	ET3-3	NCBI Prokaryotic Genome Annotation Pipeline (PGAP)	Chulalongkorn University	9.314	Contig	2019
ASM30877v1	Nocardia testacea NBRC 100365	NBRC 100365	NCBI Prokaryotic Genome Annotation Pipeline (PGAP)	National Institute of Technology and Evaluation	7.268	Contig	2012
ASM30879v1	Nocardia thailandica NBRC 100428	NBRC 100428	NCBI Prokaryotic Genome Annotation Pipeline (PGAP)	National Institute of Technology and Evaluation	6.822	Contig	2012
ASM30887v1	Nocardia transvalensis NBRC 15921	NBRC 15921	NCBI Prokaryotic Genome Annotation Pipeline (PGAP)	National Institute of Technology and Evaluation	8.383	Contig	2012
ASM1420331v1	Nocardia transvalensis	DSM 43582	NCBI Prokaryotic Genome Annotation Pipeline (PGAP)	DOE Joint Genome Institute	8.398	Contig	2020
ASM1547776v1	Nocardia transvalensis	BJ06-0148	NCBI Prokaryotic Genome Annotation Pipeline (PGAP)	Chinese PLA Center for Disease Control and Prevention	8.052	Contig	2020
ASM161334v1	Nocardia uniformis NBRC 13702	NBRC 13702	NCBI Prokaryotic Genome Annotation Pipeline (PGAP)	National Institute of Technology and Evaluation	8.767	Contig	2016
ASM1300447v1	Nocardia uniformis	JCM 3224	NCBI Prokaryotic Genome Annotation Pipeline (PGAP)	Bacterial Special Pathogens Branch (CDC)	8.907	Contig	2020
ASM161330v1	Nocardia vaccinii NBRC 15922	NBRC 15922	NCBI Prokaryotic Genome Annotation Pipeline (PGAP)	National Institute of Technology and Evaluation	9.224	Contig	2016
ASM161326v1	Nocardia vermiculata NBRC 100427	NBRC 100427	NCBI Prokaryotic Genome Annotation Pipeline (PGAP)	National Institute of Technology and Evaluation	6.688	Contig	2016
ASM1239600v1	Nocardia vermiculata	JCM 12354	NCBI Prokaryotic Genome Annotation Pipeline (PGAP)	Bacterial Special Pathogens Branch (CDC)	6.702	Contig	2020
ASM30885v1	Nocardia veterana NBRC 100344	NBRC 100344	NCBI Prokaryotic Genome Annotation Pipeline (PGAP)	National Institute of Technology and Evaluation	6.785	Contig	2012
ASM1239630v1	Nocardia veterana	DSM 44445	NCBI Prokaryotic Genome Annotation Pipeline (PGAP)	Bacterial Special Pathogens Branch (CDC)	6.801	Contig	2020
ASM30883v1	Nocardia vinacea NBRC 16497	NBRC 16497	NCBI Prokaryotic Genome Annotation Pipeline (PGAP)	National Institute of Technology and Evaluation	10.155	Contig	2012
ASM161352v1	Nocardia violaceofusca NBRC 14427	NBRC 14427	NCBI Prokaryotic Genome Annotation Pipeline (PGAP)	National Institute of Technology and Evaluation	7.506	Contig	2016
ASM81198v1	Nocardia vulneris	W9851	NCBI Prokaryotic Genome Annotation Pipeline (PGAP)	Leibniz Institute DSMZ-German Collection of Microorganisms and Cell Cultures	9.338	Contig	2014
ASM161342v1	Nocardia vulneris	NBRC 108936	NCBI Prokaryotic Genome Annotation Pipeline (PGAP)	National Institute of Technology and Evaluation	9.378	Contig	2016
ASM161336v1	Nocardia xishanensis NBRC 101358	NBRC 101358	NCBI Prokaryotic Genome Annotation Pipeline (PGAP)	National Institute of Technology and Evaluation	7.695	Contig	2016
ASM161332v1	Nocardia yamanashiensis NBRC 100130	NBRC 100130	NCBI Prokaryotic Genome Annotation Pipeline (PGAP)	National Institute of Technology and Evaluation	9.096	Contig	2016
ASM1570816v1	Mycobacterium avium	CECT 7407	NCBI Prokaryotic Genome Annotation Pipeline (PGAP)	Veterinary Health Surveillance Center (VISAVET)	5.429	Scaffold	2020
ASM229242v1	Mycobacterium avium	FLAC0346	NCBI Prokaryotic Genome Annotation Pipeline (PGAP)	University of Michigan Medical School	5.41	Contig	2017
ASM229243v1	Mycobacterium avium	FLAC0256	NCBI Prokaryotic Genome Annotation Pipeline (PGAP)	University of Michigan Medical School	5.605	Contig	2017
ASM229244v1	Mycobacterium avium	FLAC0351	NCBI Prokaryotic Genome Annotation Pipeline (PGAP)	University of Michigan Medical School	5.219	Contig	2017
ASM229247v1	Mycobacterium avium	FLAC0216	NCBI Prokaryotic Genome Annotation Pipeline (PGAP)	University of Michigan Medical School	5.216	Contig	2017
ASM229250v1	Mycobacterium avium	FLAC0161	NCBI Prokaryotic Genome Annotation Pipeline (PGAP)	University of Michigan Medical School	5.247	Contig	2017
ASM229254v1	Mycobacterium avium	FLAC0165	NCBI Prokaryotic Genome Annotation Pipeline (PGAP)	University of Michigan Medical School	5.891	Contig	2017
ASM229258v1	Mycobacterium avium	FLAC0155	NCBI Prokaryotic Genome Annotation Pipeline (PGAP)	University of Michigan Medical School	5.518	Contig	2017
ASM229259v1	Mycobacterium avium	FLAC0146	NCBI Prokaryotic Genome Annotation Pipeline (PGAP)	University of Michigan Medical School	5.18	Contig	2017
ASM229263v1	Mycobacterium avium	FLAC0117	NCBI Prokaryotic Genome Annotation Pipeline (PGAP)	University of Michigan Medical School	5.265	Contig	2017
ASM229265v1	Mycobacterium avium	FLAC0059	NCBI Prokaryotic Genome Annotation Pipeline (PGAP)	University of Michigan Medical School	5.357	Contig	2017
ASM229270v1	Mycobacterium avium	FLAC0371	NCBI Prokaryotic Genome Annotation Pipeline (PGAP)	University of Michigan Medical School	5.335	Contig	2017
ASM229272v1	Mycobacterium avium	FLAC0260	NCBI Prokaryotic Genome Annotation Pipeline (PGAP)	University of Michigan Medical School	5.410	Contig	2017
ASM229273v1	Mycobacterium avium	FLAC0257	NCBI Prokaryotic Genome Annotation Pipeline (PGAP)	University of Michigan Medical School	5.347	Contig	2017
ASM229274v1	Mycobacterium avium	FLAC0376	NCBI Prokaryotic Genome Annotation Pipeline (PGAP)	University of Michigan Medical School	5.615	Contig	2017
ASM229278v1	Mycobacterium avium	FLAC0130	NCBI Prokaryotic Genome Annotation Pipeline (PGAP)	University of Michigan Medical School	5.213	Contig	2017
ASM2021749v1	Mycobacterium avium	WUMAC-064	NCBI Prokaryotic Genome Annotation Pipeline (PGAP)	Washington University School of Medicine	5.334	Contig	2021
ASM2021750v1	Mycobacterium avium	WUMAC-060	NCBI Prokaryotic Genome Annotation Pipeline (PGAP)	Washington University School of Medicine	5.342	Contig	2021
ASM17403v1	Mycobacterium avium subsp. avium ATCC 25291	ATCC 25291	NCBI Prokaryotic Genome Pipeline (PGAP)	McGill University	4.858	Contig	2009
ASM24048v2	Mycobacterium avium subsp. avium DT 78	DT 78	NCBI Prokaryotic Genome Annotation Pipeline (PGAP)	University of Wisconsin- Madison	4.96	Contig	2011
ASM24050v2	Mycobacterium avium subsp. avium Env 77	Env 77		University of Wisconsin- Madison	4.584	Contig	2011
MAA_9275	Mycobacterium avium subsp. avium 10-9275	10-9275	NCBI Prokaryotic Genome Annotation Pipeline	National Animal Disease Center	4.795	Contig	2013
MAA_4751_version_1	Mycobacterium avium subsp. avium 11-4751	11-4751	NCBI Prokaryotic Genome Annotation Pipeline	National Animal Disease Center	4.835	Contig	2013
ASM52367v1	Mycobacterium avium subsp. avium 2285 (R)	2285 (R)	Annotation submitted by Institute for Genome Sciences	Institute for Genome Sciences	5.364	Contig	2014
ASM71537v1	Mycobacterium kansasii	SMC1	NCBI Prokaryotic Genome Annotation Pipeline (PGAP)	ChunLab Inc.	6.573	Contig	2014
Mkan_typeI_1.0	Mycobacterium kansasii	1010001495	NCBI Prokaryotic Genome Annotation Pipeline (PGAP)	University of Lodz	6.358	Contig	2016
ASM208689v1	Mycobacterium kansasii	5MK	NCBI Prokaryotic Genome Annotation Pipeline (PGAP)	Forschungszentrum Borstel, Germany	6.687	Scaffold	2017
ASM270578v1	Mycobacterium kansasii	K4	NCBI Prokaryotic Genome Annotation Pipeline (PGAP)	Forschungszentrum Borstel, Germany	6.530	Scaffold	2017
ASM270582v1	Mycobacterium kansasii	K19	NCBI Prokaryotic Genome Annotation Pipeline (PGAP)	Forschungszentrum Borstel, Germany	6.68	Scaffold	2017
ASM270586v1	Mycobacterium kansasii	K14	NCBI Prokaryotic Genome Annotation Pipeline (PGAP)	Forschungszentrum Borstel, Germany	6.668	Scaffold	2017
ASM292065v1	Mycobacterium kansasii	BR3657	NCBI Prokaryotic Genome Annotation Pipeline (PGAP)	FIOCRUZ	6.374	Contig	2018
ASM292066v1	Mycobacterium kansasii	BR6498	NCBI Prokaryotic Genome Annotation Pipeline (PGAP)	FIOCRUZ	6.226	Contig	2018
ASM292067v1	Mycobacterium kansasii	BR7287	NCBI Prokaryotic Genome Annotation Pipeline (PGAP)	FIOCRUZ	6.282	Contig	2018
ASM292070v1	Mycobacterium kansasii	BR6884	NCBI Prokaryotic Genome Annotation Pipeline (PGAP)	FIOCRUZ	6.411	Contig	2018
ASM292073v1	Mycobacterium kansasii	BR6849	NCBI Prokaryotic Genome Annotation Pipeline (PGAP)	FIOCRUZ	6.464	Contig	2018
ASM292075v1	Mycobacterium kansasii	BR10953	NCBI Prokaryotic Genome Annotation Pipeline (PGAP)	FIOCRUZ	6.285	Contig	2018
ASM292077v1	Mycobacterium kansasii	BR1580	NCBI Prokaryotic Genome Annotation Pipeline (PGAP)	FIOCRUZ	6.307	Contig	2018
ASM292079v1	Mycobacterium kansasii	BR10742	NCBI Prokaryotic Genome Annotation Pipeline (PGAP)	FIOCRUZ	6.29	Contig	2018
ASM224986v1	Mycobacterium marinum	HL1506	NCBI Prokaryotic Genome Annotation Pipeline (PGAP)	Chinese Academy of Fishery Sciences	6.255	Scaffold	2017
ASM291150v1	Mycobacterium marinum	M	NCBI Prokaryotic Genome Annotation Pipeline (PGAP)	University of Birmingham	6.266	Contig	2018
ASM291151v1	Mycobacterium marinum	1218RDel	NCBI Prokaryotic Genome Annotation Pipeline (PGAP)	University of Birmingham	6.404	Contig	2018
ASM291159v1	Mycobacterium marinum	1218R	NCBI Prokaryotic Genome Annotation Pipeline (PGAP)	University of Birmingham	6.296	Contig	2018
ASM343156v1	Mycobacterium marinum	DSM 43518	NCBI Prokaryotic Genome Annotation Pipeline (PGAP)	Uppsala University	6.395	Scaffold	2018
ASM343157v1	Mycobacterium marinum	VIMS9	NCBI Prokaryotic Genome Annotation Pipeline (PGAP)	Uppsala University	6.521	Scaffold	2018
ASM343158v1	Mycobacterium marinum	DE4381	NCBI Prokaryotic Genome Annotation Pipeline (PGAP)	Uppsala University	6.324	Scaffold	2018
ASM166735v1	Mycobacterium intracellulare	852002-53206_SCH5915646	NCBI Prokaryotic Genome Annotation Pipeline (PGAP)	JCVI	5.660	Contig	2016
ASM166765v1	Mycobacterium intracellulare	E3191	NCBI Prokaryotic Genome Annotation Pipeline (PGAP)	JCVI	5.352	Contig	2016
ASM166770v1	Mycobacterium intracellulare	E2190	NCBI Prokaryotic Genome Annotation Pipeline (PGAP)	JCVI	5.287	Contig	2016
ASM229252v1	Mycobacterium intracellulare	FLAC0204	NCBI Prokaryotic Genome Annotation Pipeline (PGAP)	University of Michigan Medical School	5.656	Contig	2017
ASM229253v1	Mycobacterium intracellulare	FLAC0162	NCBI Prokaryotic Genome Annotation Pipeline (PGAP)	University of Michigan Medical School	5.535	Contig	2017
ASM1658755v1	Mycobacterium intracellulare	M004	NCBI Prokaryotic Genome Annotation Pipeline (PGAP)	Niigata University School of Medicine	5.429	Scaffold	2020
ASM1658757v1	Mycobacterium intracellulare	M010	NCBI Prokaryotic Genome Annotation Pipeline (PGAP)	Niigata University School of Medicine	5.421	Scaffold	2020
ASM1658761v1	Mycobacterium intracellulare	M013	NCBI Prokaryotic Genome Annotation Pipeline (PGAP)	Niigata University School of Medicine	5.428	Scaffold	2020
ASM1658763v1	Mycobacterium intracellulare	M014	NCBI Prokaryotic Genome Annotation Pipeline (PGAP)	Niigata University School of Medicine	5.371	Scaffold	2020
ASM1658767v1	Mycobacterium intracellulare	M022	NCBI Prokaryotic Genome Annotation Pipeline (PGAP)	Niigata University School of Medicine	5.484	Scaffold	2020
ASM1658769v1	Mycobacterium intracellulare	M024	NCBI Prokaryotic Genome Annotation Pipeline (PGAP)	Niigata University School of Medicine	5.497	Scaffold	2020
ASM1658773v1	Mycobacterium intracellulare	M028	NCBI Prokaryotic Genome Annotation Pipeline (PGAP)	Niigata University School of Medicine	5.719	Scaffold	2020
ASM166788v1	Mycobacterium scrofulaceum	E3039	NCBI Prokaryotic Genome Annotation Pipeline (PGAP)	JCVI	5.537	Contig	2016
ASM167257v1	Mycobacterium scrofulaceum	E2838	NCBI Prokaryotic Genome Annotation Pipeline (PGAP)	JCVI	5.651	Contig	2016
ASM208673v1	Mycobacterium scrofulaceum	DSM 43992	NCBI Prokaryotic Genome Annotation Pipeline (PGAP)	San Raffaele Scientific Institute	6.170	Contig	2017
ASM52369v1	Mycobacterium xenopi 4042	4042	Annotation submitted by Institute for Genome Sciences	Institute for Genome Sciences	5.477	Contig	2014
ASM52371v1	Mycobacterium xenopi 3993	3993	Annotation submitted by Institute for Genome Sciences	Institute for Genome Sciences	5.288	Contig	2014
ASM25774v1	Mycobacterium xenopi RIVM700367	RIVM700367	NCBI Prokaryotic Genome Annotation Pipeline (PGAP)	KAUST	4.435	Contig	2012
ASM210201v1	Mycobacterium xenopi	DSM 43995	NCBI Prokaryotic Genome Annotation Pipeline (PGAP)	University of Trento	4.933	Contig	2017
53750_B01	Mycobacterium xenopi	NCTC10042	NCBI Prokaryotic Genome Annotation Pipeline (PGAP)	SC	5.252	Contig	2018
ASM52389v1	Mycobacteroides abscessus	1518	NCBI Prokaryotic Genome Annotation Pipeline (PGAP)	Institute for Genome Sciences	5.394	Contig	2014
ASM118774v1	Mycobacteroides abscessus	UC95	NCBI Prokaryotic Genome Annotation Pipeline (PGAP)	ChunLab Inc.	5.343	Contig	2015
7396_6_90	Mycobacteroides abscessus	PAP042	NCBI Prokaryotic Genome Annotation Pipeline (PGAP)	SC	5.189	Contig	2015
7396_6_66	Mycobacteroides abscessus	PAP018	NCBI Prokaryotic Genome Annotation Pipeline (PGAP)	SC	4.838	Contig	2015
7396_6_50	Mycobacteroides abscessus	PAP002	NCBI Prokaryotic Genome Annotation Pipeline (PGAP)	SC	5.252	Scaffold	2015
7396_6_77	Mycobacteroides abscessus	PAP029	NCBI Prokaryotic Genome Annotation Pipeline (PGAP)	SC	5.186	Scaffold	2015
7396_7_12	Mycobacteroides abscessus	PAP060	NCBI Prokaryotic Genome Annotation Pipeline (PGAP)	SC	5.188	Scaffold	2015
7396_6_61	Mycobacteroides abscessus	PAP013	NCBI Prokaryotic Genome Annotation Pipeline (PGAP)	SC	4.903	Scaffold	2015
7396_8_49	Mycobacteroides abscessus	PAP097	NCBI Prokaryotic Genome Annotation Pipeline (PGAP)	SC	4.829	Scaffold	2015
7396_6_58	Mycobacteroides abscessus	PAP010	NCBI Prokaryotic Genome Annotation Pipeline (PGAP)	SC	5.277	Scaffold	2015
7396_6_87	Mycobacteroides abscessus	PAP039	NCBI Prokaryotic Genome Annotation Pipeline (PGAP)	SC	5.158	Scaffold	2015
7396_7_10	Mycobacteroides abscessus	PAP058	NCBI Prokaryotic Genome Annotation Pipeline (PGAP)	SC	5.158	Scaffold	2015
7396_6_59	Mycobacteroides abscessus	PAP011	NCBI Prokaryotic Genome Annotation Pipeline (PGAP)	SC	5.188	Scaffold	2015
7396_6_92	Mycobacteroides abscessus	PAP044	NCBI Prokaryotic Genome Annotation Pipeline (PGAP)	SC	4.853	Scaffold	2015
7396_6_93	Mycobacteroides abscessus	PAP045	NCBI Prokaryotic Genome Annotation Pipeline (PGAP)	SC	4.840	Scaffold	2015
7396_6_78	Mycobacteroides abscessus	PAP030	NCBI Prokaryotic Genome Annotation Pipeline (PGAP)	SC	5.186	Scaffold	2015
7396_6_94	Mycobacteroides abscessus	PAP046	NCBI Prokaryotic Genome Annotation Pipeline (PGAP)	SC	5.185	Scaffold	2015
7396_8_76	Mycobacteroides abscessus	PAP124	NCBI Prokaryotic Genome Annotation Pipeline (PGAP)	SC	5.151	Scaffold	2015
Mycobacterium kansasii Z61	Mycobacteroides abscessus	Z61	NCBI Prokaryotic Genome Annotation Pipeline (PGAP)	Zhejiang University	4.73	Contig	2014
7396_8_75	Mycobacteroides abscessus	PAP123	NCBI Prokaryotic Genome Annotation Pipeline (PGAP)	SC	5.150	Scaffold	2015
ASM185353v1	Mycobacteroides chelonae	24998	NCBI Prokaryotic Genome Annotation Pipeline (PGAP)	University of Georgia	5.092	Contig	2016
ASM185354v1	Mycobacteroides chelonae	42895	NCBI Prokaryotic Genome Annotation Pipeline (PGAP)	University of Georgia	5.116	Contig	2016
ASM185358v1	Mycobacteroides chelonae	1557	NCBI Prokaryotic Genome Annotation Pipeline (PGAP)	University of Georgia	5.268	Contig	2016
ASM185360v1	Mycobacteroides chelonae	35599	NCBI Prokaryotic Genome Annotation Pipeline (PGAP)	University of Georgia	5.172	Contig	2016
ASM185361v1	Mycobacteroides chelonae	35600	NCBI Prokaryotic Genome Annotation Pipeline (PGAP)	University of Georgia	5.101	Contig	2016
ASM185366v1	Mycobacteroides chelonae	B20_S13	NCBI Prokaryotic Genome Annotation Pipeline (PGAP)	University of Georgia	5.119	Contig	2016
ASM185368v1	Mycobacteroides chelonae	B3_S15	NCBI Prokaryotic Genome Annotation Pipeline (PGAP)	University of Georgia	5.142	Contig	2016
ASM185369v1	Mycobacteroides chelonae	203	NCBI Prokaryotic Genome Annotation Pipeline (PGAP)	University of Georgia	4.92	Contig	2016
ASM185371v1	Mycobacteroides chelonae	29192	NCBI Prokaryotic Genome Annotation Pipeline (PGAP)	University of Georgia	5.204	Contig	2016
ASM166531v1	Mycolicibacterium fortuitum	E3377	NCBI Prokaryotic Genome Annotation Pipeline (PGAP)	JCVI	6.135	Contig	2016
ASM166541v1	Mycolicibacterium fortuitum	E1336	NCBI Prokaryotic Genome Annotation Pipeline (PGAP)	JCVI	6.506	Contig	2016
ASM166545v1	Mycolicibacterium fortuitum	852014-51789_SCH5646012	NCBI Prokaryotic Genome Annotation Pipeline (PGAP)	JCVI	6.358	Contig	2016
ASM166554v1	Mycolicibacterium fortuitum	852002-53395_SCH5661144-b	NCBI Prokaryotic Genome Annotation Pipeline (PGAP)	JCVI	6.686	Contig	2016
ASM166579v1	Mycolicibacterium fortuitum	852002-53395_SCH5661144-a	NCBI Prokaryotic Genome Annotation Pipeline (PGAP)	JCVI	6.542	Contig	2016
ASM166698v1	Mycolicibacterium fortuitum	E1141	NCBI Prokaryotic Genome Annotation Pipeline (PGAP)	JCVI	6.182	Contig	2016
ASM166734v1	Mycolicibacterium fortuitum	852002-51564_SCH6189132-b	NCBI Prokaryotic Genome Annotation Pipeline (PGAP)	JCVI	6.665	Contig	2016
ASM166744v1	Mycolicibacterium fortuitum	852002-51695_SCH5383401	NCBI Prokaryotic Genome Annotation Pipeline (PGAP)	JCVI	6.926	Contig	2016
ASM430995v1	Mycolicibacterium smegmatis	atR33	NCBI Prokaryotic Genome Annotation Pipeline (PGAP)	Vavilov Institute of General Genetics	6.836	Scaffold	2019
ASM431004v1	Mycolicibacterium smegmatis	atR40	NCBI Prokaryotic Genome Annotation Pipeline (PGAP)	Vavilov Institute of General Genetics	6.827	Scaffold	2019
ASM431005v1	Mycolicibacterium smegmatis	atR14	NCBI Prokaryotic Genome Annotation Pipeline (PGAP)	Vavilov Institute of General Genetics	6.915	Scaffold	2019
ASM431007v1	Mycolicibacterium smegmatis	atR11	NCBI Prokaryotic Genome Annotation Pipeline (PGAP)	Vavilov Institute of General Genetics	6.830	Scaffold	2019
ASM431009v1	Mycolicibacterium smegmatis	atR37	NCBI Prokaryotic Genome Annotation Pipeline (PGAP)	Vavilov Institute of General Genetics	6.832	Scaffold	2019
ASM431012v1	Mycolicibacterium smegmatis	atR1	NCBI Prokaryotic Genome Annotation Pipeline (PGAP)	Vavilov Institute of General Genetics	6.835	Scaffold	2019
ASM16951v1	Mycobacterium tuberculosis H37Ra	H37Ra		Beijing Genomics Institute	4.326	Contig	2007
ASM15977v1	Mycobacterium tuberculosis variant africanum K85	K85	NCBI Prokaryotic Genome Annotation Pipeline (PGAP)	Broad Institute	4.433	Scaffold	2009
ASM298233v1	Mycobacterium tuberculosis variant africanum	ATCC 25420	NCBI Prokaryotic Genome Annotation Pipeline (PGAP)	ATCC	4.353	Scaffold	2018
ASM1448923v1	Mycobacterium tuberculosis variant africanum	M008470	NCBI Prokaryotic Genome Annotation Pipeline (PGAP)	University of Sao Paulo	4.349	Scaffold	2020
ASM1448929v1	Mycobacterium tuberculosis variant africanum	NLA000017458	NCBI Prokaryotic Genome Annotation Pipeline (PGAP)	University of Sao Paulo	4.363	Scaffold	2020
Myco_afri_K85_V1	Mycobacterium tuberculosis variant africanum K85	K85	NCBI Prokaryotic Genome Annotation Pipeline (PGAP)	Broad Institute	4.403	Scaffold	2014
Myco_afri_MAL010070_V1	Mycobacterium tuberculosis variant africanum MAL010070	MAL010070	NCBI Prokaryotic Genome Annotation Pipeline (PGAP)	Broad Institute	4.385	Scaffold	2014
Myco_afri_MAL010084_V1	Mycobacterium tuberculosis variant africanum	MAL010084	NCBI Prokaryotic Genome Annotation Pipeline (PGAP)	Broad Institute	4.394	Scaffold	2014
Myco_afri_MAL020148_V1	Mycobacterium tuberculosis variant africanum	MAL020148	NCBI Prokaryotic Genome Annotation Pipeline (PGAP)	Broad Institute	4.39	Scaffold	2014
ASM286589v1	Mycobacterium tuberculosis variant microti OV254	OV254	NCBI Prokaryotic Genome Annotation Pipeline	CSIR-Institute of Microbial Technology (IMTECH)	5.74	Contig	2018
ASM298221v1	Mycobacterium tuberculosis variant microti	ATCC 19422	NCBI Prokaryotic Genome Annotation Pipeline (PGAP)	ATCC	4.242	Scaffold	2018
ASM70565v1	Mycobacterium tuberculosis variant bovis BCG	BCG	NCBI Prokaryotic Genome Annotation Pipeline (PGAP)	Sorbonne Universites, UPMC Univ Paris 06	4.333	Contig	2014
bcg_Phipps	Mycobacterium tuberculosis variant bovis BCG	Phipps	NCBI Prokaryotic Genome Annotation Pipeline (PGAP)	KAUST	4.312	Scaffold	2015
bcg_Moreau	Mycobacterium tuberculosis variant bovis BCG	Moreau	NCBI Prokaryotic Genome Annotation Pipeline (PGAP)	KAUST	4.284	Scaffold	2015
bcg_Birkhaug	Mycobacterium tuberculosis variant bovis BCG	Birkhaug	NCBI Prokaryotic Genome Annotation Pipeline (PGAP)	KAUST	4.306	Scaffold	2015
bcg_Sweden	Mycobacterium tuberculosis variant bovis BCG	Sweden	NCBI Prokaryotic Genome Annotation Pipeline (PGAP)	KAUST	4.307	Scaffold	2015
bcg_Copenhagen	Mycobacterium tuberculosis variant bovis BCG	Danish	NCBI Prokaryotic Genome Annotation Pipeline (PGAP)	KAUST	4.294	Scaffold	2015
bcg_Pasteur	Mycobacterium tuberculosis variant bovis BCG	Pasteur	NCBI Prokaryotic Genome Annotation Pipeline (PGAP)	KAUST	4.279	Scaffold	2015
bcg_Glaxo	Mycobacterium tuberculosis variant bovis BCG	Glaxo	NCBI Prokaryotic Genome Annotation Pipeline (PGAP)	KAUST	4.303	Scaffold	2015
bcg_Russia	Mycobacterium tuberculosis variant bovis BCG	Russia	NCBI Prokaryotic Genome Annotation Pipeline (PGAP)	KAUST	4.337	Scaffold	2015
bcg_Prague	Mycobacterium tuberculosis variant bovis BCG	Prague	NCBI Prokaryotic Genome Annotation Pipeline (PGAP)	KAUST	4.297	Scaffold	2015
bcg_China	Mycobacterium tuberculosis variant bovis BCG	China	NCBI Prokaryotic Genome Annotation Pipeline (PGAP)	KAUST	4.318	Scaffold	2015
bcg_Connaught	Mycobacterium tuberculosis variant bovis BCG	Connaught	NCBI Prokaryotic Genome Annotation Pipeline (PGAP)	KAUST	4.294	Scaffold	2015
Genome_assembly_of_M_bovis_MB2	Mycobacterium tuberculosis variant caprae	MB2	NCBI Prokaryotic Genome Annotation Pipeline (PGAP)	ERA7	4.289	Scaffold	2015
ASM298222v1	Mycobacterium tuberculosis variant caprae	ATCC BAA-824	NCBI Prokaryotic Genome Annotation Pipeline (PGAP)	ATCC	4.305	Scaffold	2018
ASM1448921v1	Mycobacterium tuberculosis variant caprae	NLA000201913	NCBI Prokaryotic Genome Annotation Pipeline (PGAP)	University of Sao Paulo	4.312	Scaffold	2020
Mycobacterium_tuberculosis_G-12-005_genome	Mycobacterium tuberculosis	G-12-005	NCBI Prokaryotic Genome Annotation Pipeline (PGAP)	LNCC	4.23	Contig	2014
TbC21.0	Mycobacterium tuberculosis	C2	NCBI Prokaryotic Genome Annotation Pipeline (PGAP)	National Health Research Institutes	4.453	Contig	2014
NZXDR1	Mycobacterium tuberculosis	NZXDR1	NCBI Prokaryotic Genome Annotation Pipeline (PGAP)	Dept of Clinical Microbiology	4.225	Contig	2024
Denovo_Genome_Assembly	Mycobacterium tuberculosis	C2	NCBI Prokaryotic Genome Annotation Pipeline (PGAP)	National Environmental Engineering Research Institute-CSIR	4.378	Contig	2014
ASM71519v2	Mycobacterium tuberculosis	VRFCWCF XDRTB 232	NCBI Prokaryotic Genome Annotation Pipeline (PGAP)	VISION RESEARCH FOUNDATION, SANKARA NETHRALAYA	4.37	Contig	2014
ASM73559v1	Mycobacterium tuberculosis	A2	NCBI Prokaryotic Genome Annotation Pipeline (PGAP)	National Health Research Institutes	4.443	Contig	2014
ASM73738v1	Mycobacterium tuberculosis	A4	NCBI Prokaryotic Genome Annotation Pipeline (PGAP)	National Health Research Institutes	4.487	Scaffold	2014
Myco_tube_MAL010075_V1	Mycobacterium tuberculosis	MAL010075	NCBI Prokaryotic Genome Annotation Pipeline (PGAP)	Broad Institute	4.426	Scaffold	2014
Myco_tube_MAL010077_V1	Mycobacterium tuberculosis	MAL010077	NCBI Prokaryotic Genome Annotation Pipeline (PGAP)	Broad Institute	4.427	Scaffold	2014
Myco_tube_MAL010119_V1	Mycobacterium tuberculosis	MAL010119	NCBI Prokaryotic Genome Annotation Pipeline (PGAP)	Broad Institute	4.41	Scaffold	2014
Myco_tube_MAL020139_V1	Mycobacterium tuberculosis	MAL020139	NCBI Prokaryotic Genome Annotation Pipeline (PGAP)	Broad Institute	4.419	Scaffold	2014
Myco_tube_MAL020151_V1	Mycobacterium tuberculosis	MAL020151	NCBI Prokaryotic Genome Annotation Pipeline (PGAP)	Broad Institute	4.414	Scaffold	2014
Myco_tube_MAL020165_V1	Mycobacterium tuberculosis	MAL020165	NCBI Prokaryotic Genome Annotation Pipeline (PGAP)	Broad Institute	4.412	Scaffold	2014
ASM33297v1	Gordonia aichiensis NBRC 108223	NBRC 108223	NCBI Prokaryotic Genome Annotation Pipeline (PGAP)	National Institute of Technology and Evaluation	5.092	Contig	2013
Gordonia amicalis CCMA-559	Gordonia amicalis CCMA-559	CCMA-559	NCBI Prokaryotic Genome Annotation Pipeline (PGAP)	University of Campinas	5.18	Contig	2013
ASM24126v2	Gordonia araii NBRC 100433	NBRC 100433	NCBI Prokaryotic Genome Annotation Pipeline (PGAP)	National Institute of Technology and Evaluation	3.907	Contig	2011
ASM1293350v1	Gordonia asplenii	TBRC 11910	NCBI Prokaryotic Genome Annotation Pipeline (PGAP)	National Center for Genetic Engineering and Biotechnology (BIOTEC)	6.646	Contig	2020
ASM993243v1	Gordonia crocea	NBRC 107697	NCBI Prokaryotic Genome Annotation Pipeline (PGAP)	NBRC	3.783	Contig	2020
ASM148549v1	Gordonia desulfuricans NBRC 100010	NBRC 100010	NCBI Prokaryotic Genome Annotation Pipeline (PGAP)	National Institute of Technology and Evaluation	5.429	Contig	2015
ASM24130v2	Gordonia effusa NBRC 100432	NBRC 100432	NCBI Prokaryotic Genome Annotation Pipeline (PGAP)	National Institute of Technology and Evaluation	4.703	Contig	2011
ASM1467321v1	Gordonia hankookensis	ON-33	NCBI Prokaryotic Genome Annotation Pipeline (PGAP)	China CDC	5.222	Contig	2020
ASM33301v1	Gordonia hirsuta DSM 44140 = NBRC 16056	NBRC 16056	NCBI Prokaryotic Genome Annotation Pipeline (PGAP)	National Institute of Technology and Evaluation	3.489	Contig	2013
ASM1419743v1	Gordonia humi	DSM 45298	NCBI Prokaryotic Genome Annotation Pipeline (PGAP)	DOE Joint Genome Institute	5.088	Contig	2020
ASM159236v1	Gordonia hydrophobica NBRC 16057	NBRC 16057	NCBI Prokaryotic Genome Annotation Pipeline (PGAP)	National Institute of Technology and Evaluation	4.579	Contig	2016
ASM118636v1	Gordonia jacobaea	mv1	NCBI Prokaryotic Genome Annotation Pipeline (PGAP)	Barcelona University	4.926	Contig	2015
ASM1463979v1	Gordonia jinhuaensis	CGMCC 1.12827	NCBI Prokaryotic Genome Annotation Pipeline (PGAP)	WFCC-MIRCEN World Data Centre for Microorganisms (WDCM)	4.448	Contig	2020
ASM214901v1	Gordonia lacunae	BS2	NCBI Prokaryotic Genome Annotation Pipeline (PGAP)	Cape Peninsula University of Technology	5.756	Contig	2017
ASM34413v1	Gordonia malaquae NBRC 108250	NBRC 108250	NCBI Prokaryotic Genome Annotation Pipeline (PGAP)	National Institute of Technology and Evaluation	4.465	Contig	2013
ASM982819v1	Gordonia mangrovi	HNM0687	NCBI Prokaryotic Genome Annotation Pipeline (PGAP)	Hainan University	5.365	Scaffold	2020
ASM29823v1	Gordonia namibiensis NBRC 108229	NBRC 108229	NCBI Prokaryotic Genome Annotation Pipeline (PGAP)	National Institute of Technology and Evaluation	4.942	Contig	2012
ASM19243v1	Gordonia neofelifaecis NRRL B-59395	NRRL B-59395	NCBI Prokaryotic Genome Annotation Pipeline (PGAP)	College of life Sciences, Sichuan Normal University,	4.257	Contig	2011
ASM379718v1	Gordonia oryzae	RS15-1S	NCBI Prokaryotic Genome Annotation Pipeline (PGAP)	Kasetsart University	4.52	Contig	2018
53990_A01	Gordonia paraffinivorans	3012STDY6756503	NCBI Prokaryotic Genome Annotation Pipeline (PGAP)	SC	4.511	Contig	2019
ASM29819v1	Gordonia rhizosphera NBRC 16068	NBRC 16068	NCBI Prokaryotic Genome Annotation Pipeline (PGAP)	National Institute of Technology and Evaluation (NITE)	6.435	Contig	2012
ASM42302v1	Gordonia shandongensis DSM 45094	DSM 45094	NCBI Prokaryotic Genome Annotation Pipeline (PGAP)	DOE Joint Genome Institute	3.331	Scaffold	2013
ASM33303v1	Gordonia sihwensis NBRC 108236	NBRC 108236	NCBI Prokaryotic Genome Annotation Pipeline (PGAP)	National Institute of Technology and Evaluation	4.141	Contig	2013
ASM33445v1	Gordonia soli NBRC 108243	NBRC 108243	NCBI Prokaryotic Genome Annotation Pipeline (PGAP)	National Institute of Technology and Evaluation	5.376	Contig	2013
ASM993247v1	Gordonia spumicola	NBRC 107696	NCBI Prokaryotic Genome Annotation Pipeline (PGAP)	NBRC	4.886	Contig	2020
ASM24805v2	Gordonia sputi NBRC 100414	NBRC 100414	NCBI Prokaryotic Genome Annotation Pipeline (PGAP)	National Institute of Technology and Evaluation	4.953	Contig	2012
45296_E02	Gordonia terrae	NCTC10669	NCBI Prokaryotic Genome Annotation Pipeline (PGAP)	SC	5.707	Contig	2019
IMG-taxon 2636416072 annotated assembly	Gordonia westfalica	DSM 44215	NCBI Prokaryotic Genome Annotation Pipeline (PGAP)	DOE - JOINT GENOME INSTITUTE	6.405	Contig	2016
ASM2301716v1	Gordonia alkaliphila	WW102	NCBI Prokaryotic Genome Pipeline (PGAP)	NCTR/FDA	3.851	Contig	2022
ASM31238v1	Tsukamurella sp. 1534	1534	NCBI Prokaryotic Genome Annotation Pipeline (PGAP)	ebi	4.503	Scaffold	2012
ASM157515v1	Tsukamurella tyrosinosolvens	CCUG 38499	NCBI Prokaryotic Genome Annotation Pipeline (PGAP)	The University of Hong Kong	5.223	Contig	2016
ASM157516v1	Tsukamurella pulmonis	CCUG 35732	NCBI Prokaryotic Genome Annotation Pipeline (PGAP)	The University of Hong Kong	4.735	Contig	2016
ASM157519v1	Tsukamurella pseudospumae	JCM 15929	NCBI Prokaryotic Genome Annotation Pipeline (PGAP)	The University of Hong Kong	5.206	Contig	2016
ASM157520v1	Tsukamurella pseudospumae	JCM 13375	NCBI Prokaryotic Genome Annotation Pipeline (PGAP)	The University of Hong Kong	4.939	Contig	2016
ASM157521v1	Tsukamurella pulmonis	DSM 44990	NCBI Prokaryotic Genome Annotation Pipeline (PGAP)	The University of Hong Kong	4.593	Contig	2016
ASM157522v1	Tsukamurella tyrosinosolvens	JCM 15482	NCBI Prokaryotic Genome Annotation Pipeline (PGAP)	The University of Hong Kong	4.946	Contig	2016
ASM162389v1	Tsukamurella tyrosinosolvens	PS2	NCBI Prokaryotic Genome Annotation Pipeline (PGAP)	Kazan Federal University	4.841	Contig	2016
ASM333972v1	Tsukamurella tyrosinosolvens	PW899	NCBI Prokaryotic Genome Annotation Pipeline (PGAP)	The University of Hong Kong, Hong Kong, China	4.878	Scaffold	2018
ASM334673v1	Tsukamurella pulmonis	PW1004	NCBI Prokaryotic Genome Annotation Pipeline (PGAP)	The University of Hong Kong, Hong Kong, China	4.595	Scaffold	2018
ASM785843v1	Tsukamurella asaccharolytica	HKU71	NCBI Prokaryotic Genome Annotation Pipeline (PGAP)	The University of Hong Kong	4.123	Contig	2019
ASM785844v1	Tsukamurella sputi	HKU70	NCBI Prokaryotic Genome Annotation Pipeline (PGAP)	The University of Hong Kong	4.81	Contig	2019
ASM785847v1	Tsukamurella conjunctivitidis	HKU72	NCBI Prokaryotic Genome Annotation Pipeline (PGAP)	The University of Hong Kong	5.076	Contig	2019
ASM1239601v1	Tsukamurella spumae	DSM 44113	NCBI Prokaryotic Genome Annotation Pipeline (PGAP)	Bacterial Special Pathogens Branch (CDC)	4.461	Contig	2020
ASM1284313v1	Tsukamurella columbiensis	ATCC BAA-330	NCBI Prokaryotic Genome Annotation Pipeline (PGAP)	Bacterial Special Pathogens Branch (CDC)	4.809	Contig	2020
ASM1833550v1	Tsukamurella paurometabola	3OW	NCBI Prokaryotic Genome Annotation Pipeline (PGAP)	National Institute for Biotechnology and Genetic Engineering	5.204	Scaffold	2021
ASM1965665v1	Tsukamurella sp. TY48	TY48	NCBI Prokaryotic Genome Annotation Pipeline (PGAP)	Department of Infection Metagenomics	4.366	Contig	2021
ASM2016941v1	Tsukamurella sp. M9C	M9C	NCBI Prokaryotic Genome Annotation Pipeline (PGAP)	Facultad de Quimica Universidad de la Republica	4.732	Scaffold	2021
ASM2029533v1	Tsukamurella tyrosinosolvens	TY201901	NCBI Prokaryotic Genome Annotation Pipeline (PGAP)	Chinese PLA General Hospital	4.994	Scaffold	2021
IMG-taxon_2634166370_annotated_assembly	Tsukamurella pulmonis	DSM 44142	NCBI Prokaryotic Genome Annotation Pipeline (PGAP)	DOE - JOINT GENOME INSTITUTE	4.783	Contig	2016
IMG-taxon_2639762617_annotated_assembly	Tsukamurella tyrosinosolvens	DSM 44234	NCBI Prokaryotic Genome Annotation Pipeline (PGAP)	DOE - JOINT GENOME INSTITUTE	5.281	Contig	2016
52700_E01	Tsukamurella pulmonis	NCTC13230	NCBI Prokaryotic Genome Annotation Pipeline (PGAP)	SC	4.773	Contig	2018
51765_C02	Tsukamurella paurometabola	NCTC13232	NCBI Prokaryotic Genome Annotation Pipeline (PGAP)	SC	4.48	Contig	2018

## Sheet: Table S4
Table S4. Locus_tag、sequence and primer of Nocardia spp./N. cyriacigeorgica special core genes.
Species	locus_tag	sequence	size	primer
Nocardia spp.	F6W96_34950 (WP_167490169.1)	TTGAAATCGTCGAGCGGGACGAAACATGGGTCGCCGGTTTGCCCGTCCGCAGTCCGAAACGCGCGCTCGGGGAACTGCGTGACCACGACCTCGAGGCGGCCTGGGCGGCGGTGCTGCACCAGGAGCTCGGCGGGCCGCTGGCCAGCGCCTACACCGACTACACCGGTGAGCTCGGCACCTACAACACCCAGATCGTCGGCTATCAGTGCCGGTCGTTCGACGAGGTCACCCGGGGTCATCTGGTGGCGCGCCTGCCGCGCGGCAGCTACGCGCGGTTCTCCTCGGTGGGGAACTTCCCGCAGGTGATGACCGACCTGTGGACGCAGATCGCCTACGCCGAGGAACACAAGCAGATCAAGCGCACCTACACCGGAGATTTCGAGTGCTATCCGCACGCCT…	409bp	F: TTGAAATCGTCGAGCGGGACG R: TCGATCTTGTAGGCGTGCGGA
N. cyriacigeorgica	NCTC10797_02287 (WP_130917102.1)	GGGGTGCGCCGCCTTGTCGTGGTGTCGGCGGGCACGCTCAATCGTTCCGGCGCCGGACAGCCGCTCGGGGTTCGAGCGGTCTCGGTGCCGCTGCGTGCGTTGCTGAAGGATCTGTACGCCGACCTCGAGCGGATGGAGGCGATCCTGGCCGGCAGCGGCCTGGATTGGACGTCGGTGCG	179bp	F: GGGGTGCGCCGCCTTGTC R: CGCACCGACGTCCAATCCAG
N. cyriacigeorgica	NCTC10797_01760 (WP_130916752.1)	TTGCCGTGGCGCTACAGCCCGCCCAACGCCGAGATCGTGGTGCCGATGCTGCACCACCTCACCATCCTCGGCCCGTGGACCATGCTGGTGAACAACATTCACCTGCTGGCCATCGCGCATCCGATCCTGCCGATCGCCGACTGGGAACTGATCGCGCTGCGCGGCAGCTGGAACTGCGGCGGCCGGTTCGAATGGGAGAACCACGT	206bp	F: TTGCCGTGGCGCTACAGC R: ACGTGGTTCTCCCATTCGAAC
N. cyriacigeorgica	NCTC10797_05842 (WP_165449001.1)	ATGCGCAAGCACCCCACCAGGACCGACGTCAATACCGGTAGCGCGGCCGGCGGCAACGCCGACGGCGGAGTCCTGGCCCTGCTGATGGGACTGATCCAGTCCATGTCCACCGGCAGCGGCGCCAGCAGCGGAATCGGCT	139bp	F: ATGCGCAAGCACCCCACC R: AGCCGATTCCGCTGCTGG
N. cyriacigeorgica	NOCYR_2299 (WP_014350536.1)	CTGTTCGACTCCTCGACGCTCACCGGTGGCGTCCGATTGTGGGATCGGCTCAGCCCGGAGGAGCGGTCGAAGGCGCTGTCGCTGATCAAGCGAGGTGTCGAATCGCTACCGGCGCTGCCCAAGCCGGCGAGGGCGGACCTCGCGGCGGCCTTGCGAGAAGGGTTCGTTGCTCGCCGGCGAACCAGCTACGAGGCCGCGCGATTCCTCAACCGTGCCGTCTGGGTCGCCTGTGAACTCGCCATGATCGTTGTCATCGACAAGGCGGCGACCCCCTCGCCGAGCATGATCGGGTCGATCGTCACGCGCAATCGCGATTGTGCCGCGCACACCGCGTCGATCGTGATCCGCGAAGTCGCCGGACACGACGTCGCGGCCGAACGCCTGGTCAAGATCTACGGA…	506bp	F: CTGTTCGACTCCTCGACGCT R: GGTGCGAACCCGCCCAAC
N. cyriacigeorgica	C5B73_13220 (GenBank: AVH22254.1)	GGTATGGCACCGATAACTCGCGTCGGCATCGTGCTGTCCGTCCTCGCGCTGGGGATCCTCGCGGTGTCGATCTTCTTGCAGATCATCAACGACCGATCCGCGGTGCTGGTGGCCCTCACCACCGCCGCGTGGGTGGCGCTGGCCGCCTCGACGTCGGTCGGCGCTAAGCGCGCGTGGCAACATCCGCGGTA	191bp	F: GGTATGGCACCGATAACTCG R: TACCGCGGATGTTGCCACG
